# Supplementary material for: Pre-exercise health screening in the UAE: A necessity or barrier to engage in physical activity?
Source: PLoS One. 2025 May 30;20(5):e0325246. doi: 10.1371/journal.pone.0325246 (PMC12124491; doi:10.1371/journal.pone.0325246)
Supplement: S1 File — (XLSX) [file pone.0325246.s003.xlsx]

## Sheet: Sheet1
Sl. No	What is your age ?	What is your gender ?	What is your Marital Status ?	Your Highest Educational Level ?	What is your employment status?	Was a Physical Activity Readiness Screening (Pre- Exercise Screening) carried out for you?	Why do screening before exercise ? (Primary Aim)	Do you think pre exercise screening should be made compulsory ?	Has your doctor ever said that you have a heart condition OR high blood pressure ?	Do you feel pain in your chest at rest, during your daily activities of living, OR when you do physical activity ?	Do you lose balance because of dizziness OR Have you lost conscious in the last 12 months ?	Have you ever been diagnosed with another chronic medical condition (Other than heart disease or high blood pressure)?	Are you currently taking prescribed medications for a chronic medical condition ?	Do you currently have (or have had within past 12 months) a bone, joint, or soft tissue (muscle, ligament, or tendon) problem that could made worse by becoming more physically active ?	Has your doctor ever said that you should only do medically supervised physical activity ?	Do you have Arthritis, Osteoporosis, or Back Problems ?	Do you currently have Cancer of any kind ?	Do you currently have High Blood Pressure ?	Do you have a Heart or Cardiovascular Condition ? This includes Coronary Artery Disease, Heart Failure, Diagnosed Abnormality of Heart Rhythm	Do you have any Metabolic Conditions ? This includes Type 1 Diabetes, Type Diabetes, Pre- Diabetes	Do you have any Mental Health Problems or Learning Difficulties ?	Do you have a Respiratory Disease ?	Do you have a Spinal Cord Injury ?	Do you have any other medical condition not listed above or do you have two or more medical conditions ?	Have you had a Stroke ? This includes Transient Ischemic Attack (TIA) or Cerebrovascular Accident	Did an exercise professional guide you to what physical activity is apt for you ?
1	38	Male	Married	Postgraduate Degree	Employed	Yes	Prevention	Yes	No	No	No	No	No	No	No	No	No	No	No	No	No	No	No	No	No	Yes
2	20	Male	Single	High School	Unemployed	No	Risk Stratification	Yes	No	No	No	No	No	No	No	No	No	No	No	No	No	No	No	No	No	No
3	21	Male	Single	Bachelors Degree	Unemployed	Don't know	Diagnosis	No	No	Yes	No	No	No	Yes	No	No	No	No	No	No	No	No	No	Yes	No	No
4	20	Male	Single	High School	Unemployed	No	Diagnosis	Yes	Yes	No	No	No	No	No	No	No	No	No	No	No	No	No	No	No	No	No
5	20	Male	Single	High School	Unemployed	Yes	Prevention	No	No	Yes	Yes	Yes	No	No	No	Yes	No	No	No	No	No	No	No	No	No	No
6	21	Male	Single	Bachelors Degree	Unemployed	No	Diagnosis	Yes	No	No	No	No	No	No	No	No	No	No	No	No	No	No	No	No	No	No
7	20	Male	Single	High School	Unemployed	Yes	Prevention	No	No	No	No	No	No	Yes	No	No	No	No	No	No	No	No	No	No	No	Yes
8	20	Male	Single	Bachelors Degree	Unemployed	Yes	Risk Stratification	Yes	Yes	Yes	Yes	Yes	Yes	Yes	Yes	No	No	No	No	No	No	No	No	No	No	No
9	20	Male	Single	High School	Unemployed	No	Diagnosis	Yes	No	No	No	No	No	No	No	No	No	No	No	No	No	No	No	No	No	No
10	19	Female	Single	High School	Unemployed	No	Prevention	No	No	No	No	No	No	No	No	No	No	No	No	No	No	No	No	No	No	No
11	19	Female	Single	High School	Unemployed	No	Prevention	Yes	No	No	Yes	No	No	Yes	No	Yes	No	No	No	No	No	Yes	No	No	No	Yes
12	18	Male	Separated	High School	Unemployed	No	Diagnosis	Yes	Yes	Yes	Yes	Yes	Yes	Yes	Yes	No	No	No	No	No	No	No	No	No	No	No
13	20	Male	Single	High School	Unemployed	No	Prevention	Yes	No	No	No	No	No	Yes	No	No	No	No	No	No	No	No	No	No	No	No
14	18	Female	Single	Bachelors Degree	Unemployed	Don't know	Diagnosis	Yes	No	No	No	No	No	No	No	No	No	No	No	No	No	No	No	No	No	Yes
15	18	Female	Single	Bachelors Degree	Unemployed	No	Risk Stratification	Yes	No	No	No	No	No	No	No	Yes	No	No	No	No	No	Yes	No	No	No	No
16	22	Female	Single	Bachelors Degree	Unemployed	No	Risk Stratification	No	No	No	No	No	No	No	No	No	No	No	No	No	No	No	No	No	No	Yes
17	20	Female	Single	Diploma	Unemployed	No	Risk Stratification	No	No	No	No	No	No	Yes	No	No	No	No	No	No	No	Yes	No	No	No	No
18	18	Female	Single	High School	Unemployed	Don't know	Risk Stratification	No	No	No	No	No	No	No	No	No	No	No	No	No	No	No	No	No	No	No
19	23	Male	Single	Bachelors Degree	Unemployed	No	Risk Stratification	No	No	No	No	No	No	No	No	No	No	No	No	No	No	No	No	No	No	No
20	18	Female	Single	High School	Unemployed	No	Risk Stratification	Yes	No	No	Yes	No	No	No	No	No	No	No	No	No	No	No	No	No	No	No
21	39	Female	Single	Bachelors Degree	Employed	Yes	Risk Stratification	Yes	No	No	No	No	No	No	No	No	No	No	No	No	No	No	No	No	No	No
22	18	Female	Single	High School	Unemployed	No	Diagnosis	Yes	No	No	No	No	No	No	No	No	No	No	No	No	No	No	No	No	No	No
23	19	Female	Single	High School	Unemployed	Yes	Prevention	Yes	No	No	No	No	No	No	No	No	No	No	No	No	No	No	No	No	No	No
24	19	Male	Single	Bachelors Degree	Unemployed	No	Prevention	No	No	No	No	No	No	No	No	No	No	No	No	No	No	No	No	No	No	No
25	21	Male	Single	High School	Unemployed	Don't know	Prevention	Yes	No	No	No	No	No	No	No	No	No	No	No	No	Yes	No	No	No	No	No
26	43	Male	Single	Postgraduate Degree	Employed	No	Prevention	No	No	No	No	No	No	No	No	No	No	No	No	No	No	No	No	No	No	Yes
27	21	Female	Single	Bachelors Degree	Unemployed	No	Prevention	Yes	Yes	No	No	No	No	No	No	No	No	No	No	No	No	No	No	No	No	No
28	21	Male	Single	High School	Unemployed	Don't know	Diagnosis	No	No	Yes	Yes	No	No	No	No	No	No	No	No	No	No	No	No	No	No	Yes
29	21	Female	Single	High School	Unemployed	No	Prevention	Yes	No	No	No	No	No	No	No	No	No	No	No	No	No	No	No	No	No	No
30	19	Male	Single	High School	Unemployed	No	Cure	No	Yes	No	No	No	Yes	No	No	No	No	No	No	Yes	No	No	No	No	No	No
31	19	Female	Single	Bachelors Degree	Unemployed	No	Diagnosis	Yes	No	No	No	No	No	No	No	Yes	No	No	No	No	No	No	No	Yes	No	No
32	20	Male	Single	Primary School	Unemployed	Yes	Diagnosis	Yes	Yes	Yes	Yes	Yes	Yes	No	No	Yes	Yes	Yes	Yes	No	Yes	No	Yes	Yes	No	No
33	18	Female	Single	High School	Unemployed	No	Prevention	No	No	No	No	No	No	No	No	No	No	No	No	No	No	No	No	No	No	Yes
34	18	Female	Single	Bachelors Degree	Unemployed	Don't know	Prevention	Yes	Yes	Yes	Yes	Yes	Yes	Yes	No	No	No	No	No	No	No	No	No	No	No	No
35	18	Female	Single	High School	Unemployed	No	Risk Stratification	Yes	No	No	No	No	No	No	No	No	No	No	No	No	No	No	No	No	No	No
36	20	Female	Single	Bachelors Degree	Unemployed	No	Diagnosis	No	No	No	No	No	No	No	No	Yes	No	No	No	No	No	No	No	No	No	No
37	19	Female	Single	Bachelors Degree	Unemployed	No	Prevention	Yes	No	No	Yes	No	No	No	No	No	No	No	No	No	No	No	No	No	No	No
38	18	Female	Single	Bachelors Degree	Unemployed	No	Risk Stratification	Yes	No	No	No	No	No	No	No	No	No	No	No	No	No	No	No	No	No	No
39	19	Male	Single	Bachelors Degree	Unemployed	Yes	Prevention	No	No	No	No	Yes	No	No	No	No	No	No	No	No	No	No	No	No	No	No
40	19	Female	Single	High School	Employed	Yes	Cure	Yes	Yes	No	Yes	No	No	No	No	No	No	No	No	No	No	Yes	No	No	No	No
41	20	Male	Single	Diploma	Unemployed	Don't know	Risk Stratification	No	Yes	Yes	No	No	No	No	No	No	No	No	No	No	No	No	No	No	No	No
42	20	Male	Single	High School	Unemployed	No	Risk Stratification	No	No	No	Yes	Yes	Yes	No	No	No	No	No	No	No	No	No	No	No	No	No
43	18	Female	Single	High School	Unemployed	No	Prevention	Yes	No	Yes	No	No	No	No	No	No	No	No	No	No	No	No	No	No	No	Yes
44	19	Female	Single	High School	Unemployed	No	Prevention	Yes	No	No	No	No	No	No	No	No	No	No	No	No	No	No	No	No	No	No
45	42	Male	Married	Postgraduate Degree	Employed	No	Risk Stratification	Yes	No	No	No	No	No	Yes	No	Yes	No	No	No	No	No	Yes	No	Yes	No	No
46	28	Female	Married	Postgraduate Degree	Unemployed	No	Risk Stratification	No	No	No	No	No	No	Yes	No	Yes	No	No	No	No	No	No	No	No	No	Yes
47	22	Female	Single	Bachelors Degree	Unemployed	Yes	Risk Stratification	Yes	No	No	No	No	No	No	No	No	No	No	No	No	No	No	No	No	No	No
48	18	Female	Single	High School	Unemployed	No	Risk Stratification	No	No	No	Yes	No	No	No	No	No	No	No	No	No	No	No	No	No	No	No
49	18	Female	Single	High School	Unemployed	No	Prevention	Yes	No	No	No	No	No	No	No	No	No	No	No	No	No	No	No	No	No	No
50	24	Male	Single	Bachelors Degree	Unemployed	Yes	Risk Stratification	Yes	No	Yes	No	No	No	No	No	No	No	No	No	No	No	No	No	No	No	No
51	18	Female	Single	High School	Unemployed	No	Prevention	Yes	Yes	Yes	No	No	No	No	No	No	No	No	Yes	No	Yes	No	No	Yes	No	No
52	19	Female	Single	Bachelors Degree	Unemployed	Yes	Risk Stratification	Yes	No	No	No	No	No	No	No	No	No	No	No	No	No	No	No	No	No	No
53	46	Male	Married	Postgraduate Degree	Employed	Don't know	Risk Stratification	No	No	No	No	Yes	No	Yes	No	Yes	No	No	No	No	No	No	No	No	No	No
54	18	Male	Single	High School	Unemployed	Yes	Risk Stratification	Yes	Yes	Yes	Yes	Yes	Yes	Yes	Yes	No	No	No	No	No	No	No	No	No	No	No
55	20	Male	Single	High School	Unemployed	Yes	Risk Stratification	Yes	Yes	Yes	Yes	Yes	Yes	Yes	Yes	Yes	No	No	No	No	No	No	No	Yes	No	Yes
56	20	Male	Single	High School	Employed	Yes	Cure	Yes	Yes	No	Yes	Yes	Yes	Yes	Yes	No	No	No	No	No	Yes	No	Yes	No	Yes	Yes
57	24	Male	Single	High School	Unemployed	Yes	Diagnosis	Yes	No	Yes	No	No	No	No	No	No	No	No	No	No	No	No	No	No	No	No
58	19	Male	Single	High School	Unemployed	Yes	Risk Stratification	Yes	No	No	No	No	No	Yes	No	No	No	No	No	No	No	No	No	No	No	Yes
59	19	Female	Single	Diploma	Unemployed	No	Risk Stratification	No	No	No	No	No	No	No	No	No	No	No	No	No	No	No		No	No	No
60	18	Female	Single	High School	Unemployed	No	Risk Stratification	Yes	No	No	No	No	No	No	No	No	No	No	No	No	No	No	No	No	No	Yes
61	18	Male	Single	Bachelors Degree	Unemployed	Yes	Risk Stratification	Yes	No	Yes	Yes	No	No	No	No	No	No	No	No	No	No	No	No	No	No	No
62	20	Female	Single	High School	Unemployed	Yes	Prevention	Yes	No	No	Yes	No	No	No	No	No	No	No	No	No	No	No	No	No	No	No
63	19	Female	Single	High School	Unemployed	Yes	Risk Stratification	Yes	No	Yes	No	Yes	No	Yes	No	No	No	No	No	No	No	No		No	No	No
64	21	Male	Married	Bachelors Degree	Unemployed	No	Prevention	Yes	No	No	Yes	No	No	No	No	No	No	No	No	No	No	No		No	No	No
65	19	Female	Single	Doctorate	Employed	Yes	Diagnosis	Yes	No	No	No	No	No	No	No	No	No	No	No	No	No	No	No	No	No	No
66	19	Male	Single	High School	Unemployed	Yes	Prevention	Yes	Yes	Yes	Yes	No	Yes	No	No	No	No	No	No	No	No	No	No	No	No	Yes
67	18	Male	Single	High School	Unemployed	No	Diagnosis	Yes	No	No	No	No	No	No	No	No	No	No	No	No	No	No	No	No	No	No
68	20	Male	Single	High School	Unemployed	No	Risk Stratification	Yes	Yes	Yes	No	No	No	Yes	Yes	Yes	No	No	No	No	No	Yes	Yes	No	No	Yes
69	19	Male	Single	High School	Unemployed	Yes	Prevention	Yes	No	No	No	No	No	No	No	No	No	No	No	No	No	No	No	No	No	No
70	19	Male	Single	High School	Unemployed	No	Prevention	No	No	No	No	No	No	Yes	No	No	No	No	No	No	No	No	No	No	No	No
71	21	Male	Single	High School	Unemployed	No	Risk Stratification	Yes	No	No	No	No	No	No	No	No	No	No	No	No	No	No	No	No	No	No
72	29	Female	Divorced	Bachelors Degree	Employed	Yes	Risk Stratification	Yes	No	No	Yes	No	No	No	No
73	28	Male	Married	Postgraduate Degree	Employed	Don't know	Diagnosis	No	No	No	No	No	No	No	No
74	35	Female	Married	Bachelors Degree	Employed	Yes	Diagnosis	Yes	No	No	No	No	No	No	No
75	28	Female	Married	Bachelors Degree	Employed	No	Diagnosis	Yes	No	No	No	No	No	No	No
76	26	Male	Single	Diploma	Employed	No	Prevention	Yes	No	No	No	No	No	Yes	No	No	No	No	No	No	No	No		No	No	No
77	21	Male	Single	Bachelors Degree	Unemployed	No	Prevention	Yes	Yes	Yes	No	No	No	Yes	No	Yes	No	No	Yes	No	No	No		Yes	No	No
78	20	Male	Single	Bachelors Degree	Unemployed	Yes	Risk Stratification	Yes	No	No	No	No	No	No	No
79	20	Male	Single	High School	Unemployed	Yes	Risk Stratification	No	No	No	No	No	No	No	No
80	26	Female	Married	Postgraduate Degree	Unemployed	No	Prevention	Yes	No	No	Yes	No	No	No	No	No	No	No	No	No	No	No		No	No	No
81	20	Female	Single	Diploma	Unemployed	No	Risk Stratification	No	No	No	No	No	No	No	No
82	32	Female	Single	Bachelors Degree	Employed	No	Cure	Yes	No	No	No	No	No	No	No
83	21	Female	Single	High School	Unemployed	No	Risk Stratification	Yes	No	Yes	Yes	No	No	No	No	No	No	No	No	No	Yes	No		No	No	No
84	21	Male	Single	Bachelors Degree	Unemployed	Yes	Risk Stratification	Yes	Yes	Yes	Yes	Yes	Yes	Yes	Yes
85	19	Male	Single	Bachelors Degree	Unemployed	Yes	Risk Stratification	No	No	No	No	No	No	No	No
86	60	Male	Married	Postgraduate Degree	Employed	No	Risk Stratification	No	No	No	No	No	No	Yes	No	Yes	No	No	No	No	No	No		No	No	No
87	60	Female	Married	Postgraduate Degree	Employed	No	Prevention	Yes	No	No	No	No	No	No	No
88	18	Male	Single	High School	Unemployed	No	Prevention	No	No	No	No	No	No	Yes	No	No	No	No	No	No	No	No		No	No	No
89	19	Female	Single	High School	Unemployed	No	Risk Stratification	Yes	No	No	No	No	No	No	No
90	21	Male	Single	High School	Unemployed	No	Prevention	No	No	No	No	No	No	No	No
91	21	Female	Single	High School	Unemployed	No	Risk Stratification	No	No	No	No	No	No	No	No
92	20	Female	Single	High School	Unemployed	No	Risk Stratification	Yes	No	No	No	No	No	No	No
93	21	Female	Single	High School	Unemployed	No	Prevention	Yes	No	No	No	No	No	No	No
94	18	Male	Single	High School	Unemployed	No	Risk Stratification	No	No	No	No	No	No	Yes	No	No	No	No	No	No	No	No		No	No	Yes
95	22	Female	Single	Bachelors Degree	Unemployed	No	Risk Stratification	No	No	No	No	No	No	No	No
96	18	Female	Single	High School	Unemployed	No	Risk Stratification	Yes	No	No	No	No	No	No	No
97	18	Male	Single	Diploma	Unemployed	Yes	Risk Stratification	Yes	No	No	No	No	No	No	No
98	19	Female	Single	Diploma	Unemployed	Don't know	Risk Stratification	Yes	No	No	No	No	No	No	No
99	21	Female	Single	High School	Unemployed	No	Prevention	Yes	No	No	No	No	No	No	No
100	18	Male	Single	High School	Unemployed	Don't know	Prevention	Yes	Yes	No	No	No	No	No	No	No	No	Yes	No	No	No	No		No	No	No
101	21	Female	Single	Diploma	Unemployed	No	Prevention	Yes	No	No	No	No	No	No	No
102	46	Female	Married	High School	Unemployed	Yes	Prevention	Yes	No	No	Yes	No	Yes	Yes	No	Yes	No	No	No	No	No	No		No	No	Yes
103	40	Female	Married	Postgraduate Degree	Employed	No	Prevention	No	No	No	No	No	No	No	No
104	49	Female	Married	Postgraduate Degree	Unemployed	No	Prevention	Yes	No	No	No	No	No	Yes	No
105	52	Female	Married	Bachelors Degree	Unemployed	Don't know	Prevention	Yes	No	No	No	No	No	No	No
106	41	Male	Married	Postgraduate Degree	Employed	No	Prevention	Yes	No	No	No	No	No	No	No	Yes	No	No	No	No	No	No		No	No	Yes
107	19	Male	Single	Diploma	Unemployed	No	Prevention	Yes	Yes	Yes	Yes	No	No	No	No	No	No	Yes	No	No	No	No		Yes	No	No
108	19	Male	Single	High School	Employed	No	Risk Stratification	No	No	No	No	No	No	No	No
109	19	Male	Single	Secondary School	Unemployed	Don't know	Risk Stratification	Yes	No	No	No	No	No	No	No
110	20	Male	Single	Bachelors Degree	Unemployed	Don't know	Risk Stratification	Yes	No	No	Yes	Yes	Yes	No	No	No	No	No	No	No	Yes	No		No	No	No
111	20	Male	Single	Bachelors Degree	Unemployed	No	Diagnosis	Yes	No	No	No	No	No	No	No
112	20	Female	Single	Bachelors Degree	Unemployed	Yes	Prevention	Yes	No	No	No	No	No	No	No
113	40	Female	Married	Bachelors Degree	Unemployed	Yes	Prevention	No	No	No	No	No	No	No	No
114	58	Male	Married	Postgraduate Degree	Employed	No	Risk Stratification	Yes	Yes	No	No	No	Yes	No	No	No	No	No	Yes	Yes	No	No		No	No	No
115	22	Female	Single	Bachelors Degree	Employed	No	Risk Stratification	Yes	No	Yes	Yes	Yes	Yes	No	No	No	No	No	No	No	No	No		Yes	No	Yes
116	22	Female	Single	Bachelors Degree	Unemployed	No	Risk Stratification	Yes	No	Yes	Yes	No	No	No	No
117	35	Male	Single	Diploma	Employed	Yes	Risk Stratification	Yes	No	No	No	No	No	No	No
118	41	Male	Single	Bachelors Degree	Employed	Yes	Risk Stratification	No	No	No	No	No	Yes	No	No	No	No	No	No	No	No	No		No	No	No
119	18	Male	Single	High School	Unemployed	No	Risk Stratification	No	Yes	No	No	No	No	No	No	No	No	No	No	No	No	No		No	No	No
120	19	Male	Single	Bachelors Degree	Unemployed	Yes	Risk Stratification	No	No	No	No	No	No	Yes	No	No	No	No	No	No	No	No		No	No	No
121	20	Male	Single	Bachelors Degree	Unemployed	Yes	Risk Stratification	No	No	No	No	No	No	Yes	Yes
122	29	Male	Single	Bachelors Degree	Employed	No	Risk Stratification	No	No	No	No	No	No	No	No
123	18	Male	Single	Bachelors Degree	Unemployed	Yes	Risk Stratification	Yes	No	No	No	No	No	No	No
124	38	Female	Divorced	Postgraduate Degree	Employed	Yes	Risk Stratification	Yes	No	No	Yes	No	No	Yes	No	Yes	No	No	No	No	No	No		No	No	No
125	21	Female	Single	High School	Unemployed	No	Risk Stratification	Yes	No	No	No	No	No	No	No
126	20	Male	Single	High School	Unemployed	No	Prevention	No	No	No	Yes	No	No	No	No
127	18	Male	Single	Diploma	Unemployed	Yes	Cure	No	No	No	No	No	No	No	No	No	No	No	No	No	No	No		No	No	No
128	18	Male	Single	High School	Employed	No	Cure	No	No	Yes	No	No	No	Yes	No	Yes	No	No	No	No	No	No		No	No	Yes
129	21	Male	Single	Diploma	Unemployed	Yes	Prevention	Yes	Yes	Yes	No	Yes	Yes	Yes	Yes
130	20	Male	Single	Bachelors Degree	Unemployed	Yes	Prevention	Yes	No	Yes	No	No	No	No	No	No	No	No	No	No	No	No		No	No	No
131	21	Male	Single	Diploma	Unemployed	Don't know	Prevention	No	No	No	No	No	Yes	Yes	No	Yes	No	No	No	No	No	No		No	No	No
132	31	Female	Married	High School	Unemployed	No	Prevention	Yes	No	No	Yes	No	No	No	No	Yes	No	No	No	No	No	No		No	No	No
133	29	Female	Single	Bachelors Degree	Unemployed	No	Diagnosis	Yes	No	Yes	No	No	Yes	Yes	No	Yes	No	No	No	No	No	No		Yes	No	No
134	22	Male	Single	High School	Unemployed	Yes	Cure	Yes	Yes	Yes	Yes	Yes	Yes	Yes	Yes	Yes	Yes	Yes	No	Yes	Yes	Yes		No	Yes	Yes
135	19	Male	Single	High School	Unemployed	Yes	Prevention	Yes	No	No	No	No	No	No	No
136	22	Male	Single	High School	Unemployed	Yes	Diagnosis	No	Yes	No	Yes	No	Yes	Yes	Yes
137	20	Male	Single	Bachelors Degree	Unemployed	No	Prevention	Yes	No	No	No	No	No	No	No
138	27	Male	Married	Bachelors Degree	Employed	Yes	Prevention	No	No	No	Yes	No	No	Yes	No	No	No	No	No	No	No	No		No	No	Yes
139	20	Male	Single	Bachelors Degree	Employed	No	Risk Stratification	No	No	No	No	No	No	No	No
140	19	Male	Single	Diploma	Unemployed	No	Cure	Yes	Yes	Yes	Yes	Yes	Yes	Yes	Yes
141	19	Male	Single	High School	Unemployed	No	Diagnosis	Yes	Yes	Yes	Yes	Yes	Yes	Yes	Yes
142	20	Male	Single	Bachelors Degree	Unemployed	No	Diagnosis	No	No	No	No	No	No	No	No
143	18	Male	Single	Diploma	Unemployed	Yes	Risk Stratification	Yes	No	No	No	No	No	No	No	No	No	No	No	No	No	No		No	No	No
144	20	Male	Single	Bachelors Degree	Unemployed	Yes	Risk Stratification	Yes	No	Yes	Yes	Yes	Yes	Yes	Yes	No	No	No	No	No	No	No		Yes	No	Yes
145	20	Male	Single	Bachelors Degree	Unemployed	Yes	Risk Stratification	Yes	No	Yes	Yes	Yes	Yes	Yes	Yes	No	No	No	No	No	No	No		Yes	No	Yes
146	21	Female	Single	Bachelors Degree	Unemployed	Yes	Prevention	Yes	No	No	No	No	No	No	No
147	20	Female	Single	Bachelors Degree	Unemployed	No	Diagnosis	Yes	No	Yes	No	No	No	No	No
148	24	Male	Single	Bachelors Degree	Unemployed	Yes	Risk Stratification	Yes	No	No	No	No	No	No	No	Yes	No	No	No	No	No	No		No	No	No
149	20	Male	Single	Bachelors Degree	Unemployed	Don't know	Diagnosis	Yes	Yes	Yes	Yes	Yes	Yes	Yes	Yes
150	43	Male	Married	Postgraduate Degree	Employed	No	Risk Stratification	Yes	No	No	No	No	No	No	No	No	No	No	No	No	No	No		No	No	Yes
151	26	Female	Single	Bachelors Degree	Employed	No	Risk Stratification	Yes	Yes	No	Yes	No	No	No	No
152	38	Male	Married	Bachelors Degree	Employed	Yes	Diagnosis	Yes	Yes	No	No	No	No	No	No
153	26	Female	Single	Bachelors Degree	Unemployed	No	Risk Stratification	No	No	No	No	No	No	No	No
154	34	Female	Single	Bachelors Degree	Employed	No	Prevention	Yes	No	No	No	No	No	No	No	Yes	No	No	No	No	No	No		No	No	No
155	20	Female	Single	High School	Unemployed	No	Risk Stratification	Yes	No	No	No	No	No	No	No
156	26	Female	Married	Postgraduate Degree	Unemployed	No	Prevention	Yes	No	No	No	No	No	No	No	No	No	No	No	No	No	No		No	No	No
157	41	Female	Married	Doctorate	Employed	No	Risk Stratification	Yes	No	No	No	No	No	No	Yes	Yes	No	No	No	No	No	No		No	No	No
158	20	Male	Single	High School	Unemployed	No	Risk Stratification	Yes	No	No	Yes	No	No	No	No	No	No	No	No	No	Yes	No		No	No	Yes
159	37	Female	Married	Postgraduate Degree	Unemployed	No	Risk Stratification	No	No	No	No	No	No	Yes	No	Yes	No	No	No	No	No	No		No	No	Yes
160	21	Male	Single	Bachelors Degree	Unemployed	Yes	Risk Stratification	Yes	No	No	No	No	No	No	No
161	20	Male	Single	Bachelors Degree	Employed	No	Prevention	Yes	No	No	No	No	No	No	No
162	45	Male	Divorced	Postgraduate Degree	Employed	Yes	Prevention	Yes	No	No	No	No	No	No	No
163	20	Male	Single	High School	Unemployed	No	Risk Stratification	Yes	No	No	No	No	No	No	No
164	30	Female	Married	Bachelors Degree	Employed	No	Risk Stratification	Yes	No	No	No	No	No	No	No
165	21	Male	Single	Diploma	Unemployed	Don't know	Risk Stratification	Yes	No	No	No	No	No	No	No	No	No	Yes	No	No	No	No		No	No	Yes
166	22	Male	Single	Diploma	Unemployed	No	Risk Stratification	No	No	Yes	Yes	No	No	No	No	No	No	No	No	No	No	No		No	No	No
167	23	Male	Single	Bachelors Degree	Unemployed	Yes	Diagnosis	Yes	No	No	Yes	No	No	No	No
168	23	Male	Single	High School	Unemployed	No	Risk Stratification	Yes	No	No	No	No	No	No	No	No	No	No	No	No	No	No		No	No	No
169	21	Male	Single	Bachelors Degree	Unemployed	No	Prevention	No	No	No	No	No	No	No	No
170	21	Male	Single	High School	Unemployed	Yes	Prevention	Yes	No	No	No	No	No	No	No
171	21	Male	Single	Bachelors Degree	Unemployed	No	Risk Stratification	Yes	Yes	Yes	Yes	No	Yes	Yes	Yes
172	19	Female	Single	High School	Unemployed	Yes	Risk Stratification	Yes	No	No	Yes	No	No	No	No
173	19	Male	Single	Bachelors Degree	Unemployed	Yes	Risk Stratification	No	No	No	No	No	No	No	No
174	19	Male	Single	Bachelors Degree	Unemployed	No	Prevention	Yes	Yes	No	No	Yes	Yes	No	No
175	39	Female	Single	Postgraduate Degree	Employed	Yes	Risk Stratification	Yes	No	No	No	No	No	No	No
176	26	Female	Single	Postgraduate Degree	Unemployed	Yes	Risk Stratification	Yes	No	No	Yes	No	No	No	No
177	21	Male	Single	Bachelors Degree	Unemployed	Yes	Cure	Yes	Yes	Yes	Yes	Yes	Yes	Yes	Yes
178	18	Female	Single	High School	Unemployed	No	Risk Stratification	Yes	No	No	No	No	No	No	No
179	20	Male	Single	Bachelors Degree	Unemployed	Yes	Cure	Yes	Yes	Yes	Yes	Yes	Yes	Yes	No
180	24	Male	Single	High School	Unemployed	Yes	Diagnosis	No	No	Yes	Yes	No	No	No	No
181	20	Female	Single	High School	Unemployed	No	Diagnosis	Yes	No	No	No	Yes	Yes	No	No	No	No	No	No	No	Yes	No	No	Yes	No	Yes
182	21	Male	Single	High School	Unemployed	Yes	Prevention	No	No	No	Yes	No	No	No	No	No	No	No	No	No	No	No	No	No	No	Yes
183	19	Female	Single	High School	Unemployed	Yes	Risk Stratification	Yes	Yes	Yes	Yes	Yes	Yes	Yes	Yes	No	No	No	No	No	No	No	No	No	No	No
184	39	Male	Divorced	Bachelors Degree	Employed	Yes	Diagnosis	Yes	No	No	Yes	No	No	No	No	No	No	No	No	No	No	No	No	No	No	Yes
185	20	Female	Single	Bachelors Degree	Unemployed	Yes	Prevention	Yes	Yes	No	No	No	No	No	No	No	No	No	No	No	No	No	No	No	No	No
186	20	Female	Single	Bachelors Degree	Unemployed	Yes	Diagnosis	Yes	No	No	Yes	Yes	No	Yes	Yes	No	No	No	No	Yes	Yes	No	No	No	No	No
187	18	Male	Single	High School	Unemployed	Don't know	Prevention	No	No	No	No	No	No	No	No	No	No	No	No	No	No	No	No	No	No	No
188	20	Male	Single	Bachelors Degree	Unemployed	No	Risk Stratification	Yes	No	No	No	No	No	No	No	No	No	No	No	No	No	No	No	No	No	No
189	21	Male	Single	High School	Unemployed	Yes	Prevention	Yes	Yes	Yes	Yes	Yes	Yes	Yes	Yes	Yes	Yes	Yes	Yes	Yes	Yes	Yes	Yes	Yes	Yes	Yes
190	20	Female	Single	Diploma	Unemployed	No	Diagnosis	Yes	No	No	No	No	No	No	No	No	No	No	No	No	No	No	No	No	No	No
191	18	Female	Single	Bachelors Degree	Unemployed	Yes	Diagnosis	Yes	No	No	No	No	No	No	No	No	No	No	No	No	No	No	No	No	No	No
192	30	Female	Married	Postgraduate Degree	Employed	No	Risk Stratification	Yes	No	No	Yes	No	No	Yes	No	Yes	No	No	No	No	No	No	No	No	No	No
193	35	Male	Married	Diploma	Employed	No	Prevention	No	No	No	No	No	No	No	No	Yes	No	No	No	No	No	No	No	No	No	Yes
194	24	Female	Married	Postgraduate Degree	Employed	No	Risk Stratification	Yes	Yes	No	No	Yes	No	No	No	No	No	No	No	No	No	No	No	Yes	No	No
195	20	Male	Single	Bachelors Degree	Unemployed	No	Prevention	No	No	Yes	No	No	No	No	Yes	Yes	No	No	No	Yes	No	No	No	No	No	Yes
196	34	Male	Married	Postgraduate Degree	Employed	No	Risk Stratification	No	Yes	No	No	Yes	Yes	No	No	No	No	Yes	No	Yes	No	No	No	No	No	No
197	19	Male	Single	High School	Unemployed	Don't know	Prevention	Yes	No	No	Yes	No	No	Yes	No	No	No	No	No	No	No	No	No	No	No	No
198	23	Female	Single	Doctorate	Unemployed	Yes	Risk Stratification	Yes	Yes	Yes	Yes	Yes	Yes	Yes	Yes	Yes	Yes	Yes	Yes	Yes	Yes	Yes	Yes	Yes	Yes	Yes
199	25	Female	Single	Bachelors Degree	Unemployed	No	Risk Stratification	No	No	No	No	No	No	No	No	No	No	No	No	No	No	No	No	No	No	No
200	22	Female	Single	Bachelors Degree	Unemployed	No	Risk Stratification	Yes	No	No	No	No	No	Yes	Yes	Yes	No	No	No	No	No	Yes	No	No	No	No
201	21	Male	Single	Postgraduate Degree	Unemployed	Yes	Prevention	Yes	Yes	Yes	Yes	Yes	Yes	Yes	Yes	Yes	Yes	Yes	Yes	Yes	Yes	Yes	Yes	Yes	Yes	Yes
202	21	Female	Single	Bachelors Degree	Unemployed	No	Diagnosis	Yes	No	No	No	No	No	No	No	No	No	No	No	Not applicable	No	No	No	No	No	No
203	20	Female	Single	Bachelors Degree	Unemployed	Yes	Risk Stratification	Yes	No	Yes	No	No	No	No	No	Yes	No	No	No	No	No	No	No	No	No	No
204	19	Male	Single	High School	Unemployed	No	Prevention	No	No	No	No	No	No	No	No	No	No	No	No	No	No	No	No	No	No	No
205	18	Male	Single	Bachelors Degree	Unemployed	Yes	Risk Stratification	Yes	No	Yes	Yes	Yes	No	Yes	Yes	No	No	No	No	No	No	No	No	No	No	No
206	18	Male	Single	High School	Unemployed	No	Diagnosis	Yes	No	No	Yes	No	No	Yes	Yes	No	No	No	No	No	No	No	Yes	No	No	Yes
207	21	Male	Single	Bachelors Degree	Unemployed	Yes	Risk Stratification	No	No	No	No	Yes	No	Yes	No	No	No	No	No	No	No	No	No	No	No	No
208	19	Male	Single	High School	Unemployed	No	Diagnosis	Yes	No	No	No	No	No	No	No	No	No	No	No	Not applicable	No	No	No	No	No	No
209	20	Male	Single	Diploma	Unemployed	Yes	Prevention	No	Yes	No	No	No	No	No	No	No	No	No	Yes	No	Yes	No	No	No	No	Yes
210	34	Female	Married	Postgraduate Degree	Employed	Yes	Risk Stratification	Yes	No	No	No	No	No	No	No	No	No	No	No	No	No	No	No	No	No	Yes
211	30	Female	Married	Postgraduate Degree	Unemployed	No	Risk Stratification	Yes	No	No	No	No	No	No	Yes	Yes	No	No	No	No	No	No	No	No	No	No
212	18	Male	Single	Bachelors Degree	Unemployed	Don't know	Risk Stratification	No	No	No	No	No	No	No	No	No	No	No	No	No	No	No	No	No	No	No
213	24	Female	Single	Bachelors Degree	Unemployed	No	Diagnosis	No	Yes	No	Yes	No	No	No	No	Yes	No	No	No	Yes	Yes	No	No	No	No	No
214	20	Male	Single	Bachelors Degree	Unemployed	Yes	Risk Stratification	No	Yes	No	No	No	No	Yes	Yes	No	No	No	No	No	Yes	No	No	No	No	Yes
215	19	Male	Single	High School	Unemployed	No	Risk Stratification	No	No	No	No	No	No	Yes	No	No	No	No	No	No	No	No	No	No	No	No
216	20	Male	Single	High School	Employed	Yes	Risk Stratification	Yes	Yes	Yes	No	Yes	No	No	Yes	Yes	Yes	No	Yes	Yes	Yes	Yes	Yes	Yes	Yes	Yes
217	28	Female	Single	Bachelors Degree	Employed	No	Risk Stratification	No	No	No	No	No	No	No	No	No	No	No	No	No	No	No	No	No	No	No
218	19	Male	Single	High School	Unemployed	No	Risk Stratification	No	No	No	No	No	No	No	No	No	No	No	No	No	No	No	No	No	No	No
219	18	Male	Single	High School	Unemployed	No	Risk Stratification	Yes	No	No	No	No	No	No	No	No	No	No	No	No	No	No	No	Yes	No	No
220	23	Female	Single	Postgraduate Degree	Unemployed	No	Prevention	No	No	No	No	No	No	Yes	No	No	No	No	No	No	No	No	No	No	No	No
221	29	Female	Married	Bachelors Degree	Employed	Yes	Prevention	Yes	No	No	No	No	No	No	No	No	No	No	No	No	No	No	No	No	No	Yes
222	21	Female	Single	High School	Unemployed	No	Risk Stratification	No	No	No	No	No	No	No	No	No	No	No	No	No	No	No	No	No	No	Yes
223	18	Female	Single	High School	Unemployed	No	Risk Stratification	Yes	No	No	No	No	No	No	No	No	No	No	No	No	No	No	No	No	No	No
224	19	Male	Single	High School	Unemployed	No	Risk Stratification	Yes	No	No	No	No	No	No	Yes	No	No	No	No	No	No	No	No	No	Yes	No
225	20	Female	Single	High School	Unemployed	No	Prevention	Yes	No	Yes	No	No	No	No	No	No	No	No	No	No	No	No	No	No	No	No
226	20	Female	Single	High School	Unemployed	No	Prevention	Yes	No	No	No	No	No	No	No	No	No	No	No	No	No	No	No	No	No	No
227	21	Female	Single	High School	Employed	No	Prevention	Yes	No	No	No	No	No	No	No	No	No	No	No	No	No	No	No	No	No	No
228	21	Female	Single	High School	Unemployed	No	Risk Stratification	No	No	No	No	No	No	Yes	No	No	No	No	No	No	No	No	No	No	No	Yes
229	18	Female	Single	Secondary School	Unemployed	Don't know	Prevention	No	No	No	No	No	No	No	No	No	No	No	No	No	No	No	No	No	No	No
230	24	Female	Single	Bachelors Degree	Employed	No	Diagnosis	Yes	Yes	No	No	No	Yes	No	No	No	No	No	No	Yes	Yes	No	No	No	No	Yes
231	21	Female	Single	Diploma	Unemployed	No	Risk Stratification	Yes	No	No	No	Yes	No	No	No	No	No	No	No	No	No	No	No	No	No	No
232	36	Male	Single	Postgraduate Degree	Employed	Yes	Prevention	Yes	No	No	No	No	No	No	No	No	No	No	No	No	No	No	No	No	No	Yes
233	35	Female	Married	Bachelors Degree	Unemployed	Yes	Prevention	Yes	No	No	No	No	No	No	Yes	No	No	No	No	Yes	No	No	No	No	No	Yes
234	31	Female	Married	Diploma	Unemployed	Yes	Diagnosis	Yes	No	No	No	No	No	No	No	No	No	No	No	No	No	No	No	No	No	Yes
235	18	Female	Single	Bachelors Degree	Unemployed	Yes	Prevention	Yes	No	No	No	No	No	Yes	Yes	No	Yes	No	Yes	Yes	No	No	No	No	No	No
236	19	Female	Single	High School	Unemployed	Don't know	Risk Stratification	Yes	No	No	Yes	Yes	Yes	Yes	No	No	No	No	No	No	No	No	No	Yes	No	No
237	21	Male	Married	High School	Unemployed	Yes	Prevention	Yes	No	No	No	No	No	No	No	No	No	No	No	No	No	No	No	No	No	No
238	26	Male	Single	High School	Employed	No	Diagnosis	Yes	No	No	No	No	No	No	No	No	No	No	No	No	No	No	No	No	No	Yes
239	20	Male	Single	Bachelors Degree	Unemployed	No	Prevention	No	No	No	No	No	No	No	No	No	No	No	No	No	No	No	No	No	No	No
240	27	Male	Married	Bachelors Degree	Employed	No	Prevention	No	No	No	No	No	No	No	No	No	No	No	No	No	No	No	No	No	No	No
241	43	Female	Married	Postgraduate Degree	Unemployed	No	Diagnosis	Yes	No	No	No	No	No	No	No	No	No	No	No	No	No	No	No	No	No	No
242	24	Female	Single	Bachelors Degree	Unemployed	No	Diagnosis	Yes	No	Yes	Yes	No	No	No	No	No	No	No	No	No	No	No	No	No	No	No
243	20	Female	Single	Bachelors Degree	Unemployed	Don't know	Risk Stratification	Yes	No	No	No	No	No	No	No	No	No	No	No	No	No	No	No	No	No	No
244	21	Female	Single	Bachelors Degree	Unemployed	No	Prevention	Yes	Yes	Yes	Yes	Yes	No	No	No	No	No	No	No	No	No	No	No	No	No	No
245	25	Female	Single	Postgraduate Degree	Unemployed	No	Risk Stratification	Yes	No	No	No	No	No	No	No	No	No	No	No	No	No	No	No	No	No	No
246	45	Female	Single	Doctorate	Employed	No	Prevention	Yes	No	No	No	No	No	No	No	No	No	No	No	No	No	No	No	No	No	No
247	35	Female	Married	Bachelors Degree	Employed	No	Prevention	Yes	No	No	No	No	No	No	No	No	No	No	No	No	No	No	No	No	No	No
248	18	Female	Single	High School	Unemployed	No	Risk Stratification	Yes	No	No	No	No	No	No	No	No	No	No	No	No	No	No	No	No	No	No
249	44	Female	Married	Postgraduate Degree	Employed	No	Diagnosis	No	No	Yes	Yes	No	No	No	No	No	No	No	No	No	No	No	No	No	No	No
250	25	Female	Single	Postgraduate Degree	Employed	No	Risk Stratification	Yes	No	No	No	No	No	No	No	No	No	No	No	No	No	No	No	No	No	No
251	39	Male	Married	Postgraduate Degree	Employed	Don't know	Prevention	Yes	No	No	No	No	No	No	No	No	No	No	No	Yes	No	No	No	No	No	No
252	21	Female	Single	Bachelors Degree	Unemployed	Yes	Diagnosis	Yes	No	No	No	No	No	No	No	No	No	No	No	No	No	No	No	No	No	No
253	19	Female	Single	Bachelors Degree	Unemployed	Yes	Risk Stratification	Yes	Yes	Yes	Yes	No	No	No	Yes	No	No	No	No	No	No	No	No	Yes	No	No
254	22	Female	Single	High School	Unemployed	No	Risk Stratification	No	No	No	No	No	No	No	No	No	No	No	No	No	No	No	No	No	No	No
255	38	Male	Married	Bachelors Degree	Unemployed	Yes	Prevention	Yes	No	No	No	No	No	No	No	No	No	No	No	No	No	No	No	No	No	No
256	28	Male	Divorced	Doctorate	Employed	Yes	Prevention	No	No	No	No	No	No	No	No	No	No	No	No	No	No	No	No	No	No	No
257	45	Female	Married	Postgraduate Degree	Unemployed	Yes	Prevention	Yes	No	No	No	No	No	No	No	No	No	No	No	No	No	No	No	No	No	No
258	22	Female	Single	High School	Unemployed	No	Prevention	Yes	No	No	No	No	No	No	No	No	No	No	No	No	No	No	No	No	No	No
259	20	Female	Single	Bachelors Degree	Unemployed	No	Prevention	Yes	No	No	No	No	No	No	No	No	No	No	No	No	No	No	No	No	No	No
260	32	Female	Married	Postgraduate Degree	Unemployed	Don't know	Diagnosis	Yes	No	No	No	No	No	No	No	No	No	No	No	No	No	No	No	No	No	No
261	22	Female	Single	Bachelors Degree	Unemployed	No	Risk Stratification	Yes	No	No	No	No	No	No	No	No	No	No	No	No	No	No	No	No	No	No
262	21	Female	Single	Bachelors Degree	Unemployed	No	Diagnosis	Yes	No	No	No	No	No	No	No	No	No	No	No	No	No	No	No	No	No	No
263	19	Female	Single	High School	Unemployed	Yes	Prevention	Yes	No	No	No	No	No	No	No	No	No	No	No	No	No	No	No	No	No	No
264	19	Female	Single	Bachelors Degree	Unemployed	No	Risk Stratification	Yes	No	No	No	No	No	No	No	No	No	No	No	No	No	No	No	No	No	No
265	44	Female	Married	Diploma	Employed	Don't know	Prevention	No	No	No	No	No	No	No	No	No	No	No	No	No	No	No	No	No	No	No
266	20	Female	Single	Diploma	Unemployed	No	Diagnosis	Yes	No	No	No	No	No	No	No	No	No	No	No	No	No	No	No	No	No	No
267	21	Male	Married	High School	Employed	Yes	Risk Stratification	No	No	Yes	Yes	Yes	No	Yes	No	Yes	Yes	No	No	Yes	Yes	Yes	Yes	Yes	No	No
268	52	Male	Married	Bachelors Degree	Employed	Don't know	Prevention	Yes	No	No	No	No	No	No	No	No	No	No	No	No	No	No	No	No	No	No
269	20	Female	Single	Bachelors Degree	Unemployed	No	Prevention	Yes	No	No	No	No	No	No	No	No	No	No	No	No	No	No	No	No	No	No
270	20	Female	Single	High School	Unemployed	No	Prevention	Yes	No	Yes	Yes	No	No	No	No	No	No	No	No	No	No	No	No	No	No	No
271	22	Male	Single	High School	Unemployed	No	Prevention	No	No	No	No	No	No	No	No	No	No	No	No	No	No	No	No	No	No	No
272	21	Female	Married	Bachelors Degree	Unemployed	Yes	Risk Stratification	Yes	No	No	No	No	No	No	No	No	No	No	No	No	No	No	No	No	No	No
273	21	Male	Single	Bachelors Degree	Unemployed	No	Prevention	Yes	No	No	No	No	No	No	No	No	No	No	No	No	No	No	No	No	No	No
274	19	Female	Single	Diploma	Unemployed	No	Prevention	Yes	No	No	No	No	No	No	No	No	No	No	No	No	No	No	No	No	No	No
275	24	Female	Single	Bachelors Degree	Unemployed	No	Risk Stratification	Yes	No	Yes	Yes	No	No	No	No	No	No	No	Yes	No	No	No	No	No	No	No
276	18	Female	Single	High School	Unemployed	No	Risk Stratification	Yes	No	No	No	No	No	No	No	No	No	No	No	No	No	No	No	No	No	No
277	20	Female	Single	Primary School	Unemployed	No	Diagnosis	Yes	No	No	No	No	No	No	No	No	No	No	No	No	No	No	No	No	No	No
278	22	Female	Single	Bachelors Degree	Unemployed	No	Prevention	Yes	No	No	No	No	No	Yes	No	No	No	No	No	No	No	No	No	No	No	No
279	18	Female	Single	High School	Unemployed	No	Prevention	No	No	No	No	No	No	No	No	No	No	No	No	No	No	No	No	No	No	No
280	21	Female	Single	Bachelors Degree	Unemployed	No	Prevention	No	No	No	No	No	No	No	No	No	No	No	No	No	No	No	No	No	No	No
281	20	Male	Single	Bachelors Degree	Unemployed	No	Diagnosis	Yes	No	No	No	No	No	No	No	No	No	No	No	No	No	No	No	No	No	No
282	18	Male	Single	High School	Unemployed	No	Prevention	Yes	No	No	No	No	No	No	No	No	No	No	No	No	No	No	No	No	No	No
283	32	Male	Married	Bachelors Degree	Employed	No	Diagnosis	Yes	No	No	No	No	No	No	No	No	No	No	No	No	No	No	No	No	No	No
284	21	Female	Single	Bachelors Degree	Unemployed	No	Risk Stratification	Yes	No	Yes	Yes	No	No	No	No	No	No	No	No	No	No	No	No	No	No	No
285	23	Female	Single	Postgraduate Degree	Employed	Yes	Diagnosis	No	No	No	No	No	No	No	No	No	No	No	No	No	No	No	No	No	No	No
286	25	Female	Single	Bachelors Degree	Unemployed	No	Risk Stratification	Yes	No	No	No	Yes	Yes	No	No	No	No	No	No	Yes	No	No	No	No	No	No
287	25	Female	Single	Bachelors Degree	Employed	Don't know	Prevention	Yes	No	No	No	No	No	No	No	No	No	No	No	No	No	No	No	No	No	No
288	46	Female	Married	Bachelors Degree	Employed	No	Prevention	No	No	No	No	No	No	No	No	No	No	No	No	Yes	No	No	No	No	No	No
289	27	Female	Single	High School	Unemployed	No	Risk Stratification	Yes	No	No	No	No	No	No	No	No	No	No	No	No	No	No	No	No	No	No
290	23	Female	Single	Bachelors Degree	Unemployed	Yes	Risk Stratification	Yes	No	No	No	No	No	No	No	No	No	No	No	No	No	No	No	No	No	No
291	20	Male	Single	Diploma	Employed	Don't know	Diagnosis	No	No	No	No	No	No	No	No	No	No	No	No	No	No	No	No	No	No	No
292	43	Female	Married	High School	Unemployed	No	Prevention	Yes	Yes	No	No	No	No	No	No	No	No	No	No	No	No	No	No	No	No	No
293	40	Female	Married	High School	Unemployed	No	Prevention	Yes	No	No	No	No	No	No	No	Yes	No	No	No	No	No	No	Yes	No	No	No
294	22	Female	Single	Postgraduate Degree	Unemployed	No	Risk Stratification	No	No	No	Yes	No	No	No	No	No	No	No	No	No	No	No	No	No	No	No
295	39	Male	Single	Diploma	Employed	No	Prevention	No	No	No	No	No	No	No	No	No	No	No	No	No	No	No	No	No	No	No
296	20	Female	Single	Bachelors Degree	Unemployed	Yes	Prevention	Yes	No	No	No	No	No	No	No	No	No	No	No	No	No	No	No	No	No	No
297	18	Male	Single	High School	Unemployed	No	Diagnosis	No	No	No	No	No	No	No	No	No	No	No	No	No	No	No	No	No	No	No
298	38	Female	Married	Bachelors Degree	Unemployed	Yes	Prevention	Yes	No	No	No	No	No	No	No	No	No	No	No	No	No	No	No	No	No	No
299	40	Female	Married	Bachelors Degree	Unemployed	No	Prevention	Yes	No	No	No	No	No	No	No	No	No	No	No	No	No	No	No	No	No	No
300	21	Male	Single	Bachelors Degree	Unemployed	Don't know	Prevention	Yes	No	No	No	No	No	No	No	No	No	No	No	No	No	No	No	No	No	No
301	21	Female	Single	Bachelors Degree	Unemployed	Yes	Risk Stratification	Yes	No	No	No	No	No	No	No	No	No	No	No	No	No	No	No	No	No	No
302	21	Female	Single	Bachelors Degree	Unemployed	No	Prevention	Yes	No	No	No	No	No	No	No	No	No	No	No	No	No	No	No	No	No	No
303	21	Female	Single	High School	Unemployed	No	Prevention	Yes	No	No	No	No	No	No	No	No	No	No	No	No	No	No	No	No	No	No
304	20	Female	Single	Bachelors Degree	Unemployed	No	Prevention	Yes	No	No	No	No	No	No	No	No	No	No	No	No	No	No	No	No	No	No
305	21	Female	Single	Diploma	Employed	Yes	Diagnosis	No	No	No	No	No	No	No	No	No	No	No	No	No	No	No	No	No	No	No
306	20	Female	Single	Bachelors Degree	Unemployed	Don't know	Prevention	Yes	No	No	No	No	No	No	No	No	No	No	No	No	No	No	No	No	No	No
307	21	Female	Single	Bachelors Degree	Unemployed	No	Prevention	Yes	No	No	No	No	No	No	No	No	No	No	No	No	No	No	No	No	No	No
308	18	Female	Single	High School	Unemployed	No	Risk Stratification	Yes	No	No	No	No	No	No	No	No	No	No	No	No	No	No	No	No	No	No
309	18	Female	Single	High School	Unemployed	No	Prevention	Yes	No	No	No	No	No	No	No	No	No	No	No	No	No	No	No	No	No	No
310	19	Female	Single	High School	Unemployed	No	Prevention	Yes	No	No	No	No	No	No	No	No	No	No	No	No	No	No	No	No	No	No
311	40	Female	Married	Bachelors Degree	Employed	No	Prevention	No	No	No	No	No	No	No	No	No	No	No	No	No	No	No	No	No	No	No
312	18	Female	Single	High School	Unemployed	Don't know	Prevention	Yes	No	No	No	Yes	No	No	No	No	No	No	No	No	No	No	No	No	No	No
313	33	Male	Married	Bachelors Degree	Employed	Yes	Diagnosis	Yes	Yes	No	No	No	No	No	No	No	No	Yes	No	No	No	No	No	No	No	No
314	44	Male	Married	Postgraduate Degree	Employed	Yes	Prevention	Yes	No	No	No	No	No	No	No	No	No	No	No	No	No	No	No	No	No	No
315	32	Female	Single	Doctorate	Employed	Yes	Prevention	No	No	No	No	No	No	No	No	No	No	No	No	No	No	No	No	No	No	No
316	45	Female	Married	Postgraduate Degree	Employed	Yes	Prevention	Yes	No	No	No	No	No	No	No	No	No	No	No	No	No	No	No	No	No	No
317	43	Female	Married	Bachelors Degree	Unemployed	No	Prevention	No	No	No	No	Yes	No	No	No	No	No	No	No	No	No	Yes	No	No	No	No
318	20	Female	Single	Bachelors Degree	Unemployed	No	Prevention	Yes	No	No	No	No	No	No	No	No	No	No	No	No	No	No	No	No	No	No
319	23	Female	Single	Bachelors Degree	Unemployed	No	Risk Stratification	Yes	No	No	No	No	No	No	No	No	No	No	No	No	No	No	No	No	No	No
320	26	Female	Single	Bachelors Degree	Unemployed	Yes	Diagnosis	Yes	No	No	No	No	No	No	No	No	No	No	No	No	No	No	No	No	No	No
321	22	Female	Single	Postgraduate Degree	Unemployed	No	Prevention	Yes	No	No	No	No	No	No	No	No	No	No	No	No	No	No	No	No	No	No
322	21	Male	Single	Bachelors Degree	Employed	No	Diagnosis	Yes	No	No	No	No	No	No	No	No	No	No	No	No	No	No	No	No	No	No
323	20	Female	Single	High School	Unemployed	Yes	Diagnosis	Yes	No	No	No	No	No	No	No	No	No	No	No	No	No	No	No	No	No	No
324	35	Female	Married	Bachelors Degree	Employed	Yes	Prevention	No	No	No	No	No	No	No	No	No	No	No	No	No	No	No	No	No	No	No
325	33	Female	Divorced	Bachelors Degree	Employed	No	Diagnosis	No	No	No	No	No	No	No	No	No	No	No	No	No	No	No	No	No	No	No
326	36	Female	Married	Bachelors Degree	Employed	Yes	Risk Stratification	Yes	No	No	No	Yes	Yes	No	No	No	No	No	No	No	No	No	No	Yes	No	No
327	18	Female	Single	High School	Unemployed	Yes	Prevention	Yes	No	No	No	No	No	No	No	No	No	No	No	No	No	No	No	No	No	No
328	38	Female	Single	Postgraduate Degree	Unemployed	No	Cure	Yes	No	Yes	No	Yes	Yes	No	No	No	No	No	No	Yes	No	Yes	No	Yes	No	No
329	22	Female	Divorced	Bachelors Degree	Unemployed	No	Cure	No	No	No	No	No	No	No	No	No	No	No	No	No	No	No	No	No	No	No
330	23	Male	Single	Bachelors Degree	Employed	Yes	Diagnosis	Yes	No	No	No	Yes	No	No	No	No	No	No	No	No	No	No	No	No	No	No
331	42	Male	Married	Diploma	Employed	Yes	Risk Stratification	Yes	No	No	No	No	No	No	No	No	No	No	No	No	No	No	No	No	No	No
332	28	Male	Married	Bachelors Degree	Employed	No	Prevention	Yes	No	No	No	No	No	No	No	No	No	No	No	No	No	No	No	No	No	No
333	30	Male	Single	High School	Employed	No	Prevention	Yes	No	No	No	No	No	No	No	No	No	No	No	No	No	No	No	No	No	No
334	18	Male	Single	High School	Unemployed	No	Prevention	Yes	No	No	No	No	No	No	No	No	No	No	No	No	No	No	No	No	No	No
335	22	Female	Single	High School	Unemployed	No	Prevention	Yes	No	No	No	No	No	No	No	No	No	No	No	No	No	No	No	No	No	No
336	18	Female	Single	Bachelors Degree	Employed	No	Prevention	Yes	No	No	No	No	No	No	No	No	No	No	No	No	No	No	No	No	No	No
337	18	Female	Single	High School	Unemployed	No	Prevention	Yes	No	No	No	No	No	No	No	No	No	No	No	No	No	No	No	No	No	No
338	21	Female	Single	High School	Unemployed	No	Risk Stratification	Yes	No	No	No	No	No	No	No	No	No	No	No	No	No	No	No	No	No	No
339	19	Female	Single	High School	Unemployed	No	Prevention	Yes	No	No	No	No	No	No	No	No	No	No	No	No	No	No	No	No	No	No
340	19	Female	Single	High School	Unemployed	No	Prevention	Yes	No	No	No	No	No	No	No	No	No	No	No	No	No	No	No	No	No	No
341	21	Female	Single	High School	Employed	Yes	Risk Stratification	Yes	Yes	Yes	Yes	Yes	Yes	Yes	Yes	Yes	No	Yes	No	Yes	No	Yes	Yes	Yes	No	Yes
342	19	Female	Single	Diploma	Unemployed	Yes	Diagnosis	No	No	No	No	No	No	No	No	No	No	No	No	No	No	No	No	No	No	No
343	21	Female	Single	High School	Unemployed	No	Prevention	Yes	No	No	No	No	No	No	No	No	No	No	No	No	No	No	No	No	No	No
344	21	Female	Married	High School	Unemployed	No	Prevention	Yes	No	No	No	No	No	No	No	No	No	No	No	No	No	No	No	No	No	No
345	19	Female	Single	High School	Unemployed	No	Diagnosis	Yes	No	No	No	No	No	No	No	No	No	No	No	No	No	No	No	No	No	No
346	19	Male	Single	Bachelors Degree	Unemployed	Yes	Risk Stratification	Yes	No	No	No	No	No	No	No	No	No	No	No	No	No	No	No	No	No	No
347	20	Male	Single	High School	Unemployed	Yes	Risk Stratification	Yes	No	No	No	No	No	No	No	No	No	No	No	No	No	No	No	No	No	No
348	20	Female	Single	Bachelors Degree	Unemployed	No	Diagnosis	No	No	Yes	No	Yes	No	Yes	No	No	No	No	No	No	No	No	No	No	No	No
349	19	Male	Single	Bachelors Degree	Unemployed	Yes	Risk Stratification	Yes	No	No	No	No	No	No	No	No	No	No	No	No	No	No	No	No	No	No
350	23	Male	Single	Bachelors Degree	Unemployed	No	Risk Stratification	Yes	No	No	No	No	No	No	No	No	No	No	No	No	No	No	No	No	No	No
351	18	Male	Married	Bachelors Degree	Employed	No	Risk Stratification	Yes	No	No	No	No	No	No	No	No	No	No	No	No	No	No	No	No	No	No
352	19	Male	Single	High School	Unemployed	No	Risk Stratification	Yes	No	No	No	No	No	No	No	No	No	No	No	No	No	No	No	No	No	No
353	18	Male	Single	High School	Unemployed	No	Prevention	Yes	No	No	No	No	No	No	No	No	No	No	No	No	No	No	No	No	No	No
354	21	Male	Single	High School	Unemployed	No	Prevention	Yes	No	No	No	No	No	No	No	No	No	No	No	No	No	No	No	No	No	No
355	18	Male	Single	Bachelors Degree	Unemployed	No	Prevention	Yes	No	No	No	No	No	No	No	No	No	No	No	No	No	No	No	No	No	No
356	35	Female	Married	Postgraduate Degree	Employed	Yes	Risk Stratification	Yes	No	No	No	No	No	No	No	No	No	No	No	No	No	No	No	No	No	No
357	20	Male	Single	High School	Employed	No	Risk Stratification	Yes	No	No	No	No	No	No	No	No	No	No	No	No	No	No	No	No	No	No
358	18	Female	Single	Bachelors Degree	Unemployed	Don't know	Prevention	Yes	No	No	No	No	No	No	No	No	No	No	No	No	No	No	No	No	No	No
359	19	Female	Single	Bachelors Degree	Unemployed	No	Risk Stratification	Yes	No	No	No	No	No	No	No	No	No	No	No	No	No	No	No	No	No	No
360	18	Male	Single	High School	Unemployed	Don't know	Diagnosis	Yes	No	No	No	No	No	No	No	No	No	No	No	No	No	No	No	No	No	No
361	24	Female	Single	Bachelors Degree	Unemployed	Don't know	Diagnosis	Yes	No	Yes	No	No	No	No	No	No	No	No	No	No	No	No	No	No	No	No
362	20	Male	Single	Diploma	Unemployed	No	Diagnosis	Yes	No	No	No	No	No	No	No	No	No	No	No	No	No	No	No	No	No	No
363	18	Male	Single	Bachelors Degree	Unemployed	No	Risk Stratification	No	No	No	No	No	No	No	No	No	No	No	No	No	No	No	No	No	No	No
364	24	Female	Single	Bachelors Degree	Unemployed	No	Risk Stratification	No	No	No	No	No	No	No	No	No	No	No	No	No	No	No	No	No	No	No
365	21	Male	Single	High School	Unemployed	Yes	Risk Stratification	Yes	No	No	No	No	No	No	No	No	No	No	No	No	No	No	No	No	No	No
366	35	Male	Single	Diploma	Employed	No	Diagnosis	Yes	Yes	No	No	No	No	No	No	No	No	Yes	No	No	No	No	No	Yes	No	No
367	18	Male	Single	Bachelors Degree	Unemployed	No	Risk Stratification	Yes	No	No	No	No	No	No	No	No	No	No	No	No	No	No	No	No	No	No
368	20	Male	Single	Bachelors Degree	Unemployed	No	Prevention	Yes	No	No	No	No	No	No	No	No	No	No	No	No	No	No	No	No	No	No
369	20	Male	Single	Bachelors Degree	Employed	No	Diagnosis	Yes	No	No	No	No	No	No	No	No	No	No	No	No	No	No	No	No	No	No
370	20	Male	Single	Diploma	Unemployed	No	Prevention	Yes	No	No	No	No	No	No	No	No	No	No	No	No	No	No	No	No	No	No
371	23	Female	Single	Bachelors Degree	Employed	No	Diagnosis	No	No	No	No	Yes	No	No	No	No	No	No	No	No	No	No	No	No	No	No
372	19	Female	Single	High School	Unemployed	No	Prevention	No	No	No	No	No	No	No	No	No	No	No	No	No	No	No	No	No	No	No
373	30	Male	Married	Postgraduate Degree	Employed	No	Diagnosis	Yes	No	No	No	No	No	No	No	No	No	No	No	No	No	No	No	No	No	No
374	47	Female	Married	High School	Unemployed	No	Diagnosis	No	No	No	No	No	No	No	No	No	No	No	No	No	No	No	No	No	No	No
375	19	Male	Single	High School	Unemployed	No	Diagnosis	Yes	Yes	Yes	No	No	No	No	No	Yes	No	No	No	No	Yes	No	No	Yes	No	Yes
376	19	Male	Single	Bachelors Degree	Unemployed	No	Risk Stratification	No	Yes	No	No	No	No	No	No	No	No	No	No	No	No	No	No	No	No	No
377	24	Male	Single	Bachelors Degree	Unemployed	Yes	Diagnosis	No	No	No	No	No	No	No	No	No	No	No	No	No	No	No	No	No	No	No
378	25	Female	Single	High School	Employed	No	Prevention	Yes	Yes	No	Yes	No	No	Yes	Yes	No	No	Yes	No	No	No	No	No	No	Yes	No
379	20	Female	Single	Bachelors Degree	Unemployed	No	Diagnosis	Yes	No	Yes	Yes	Yes	No	Yes	Yes	No	No	No	No	No	No	No	No	No	No	No
380	18	Female	Single	High School	Unemployed	No	Cure	Yes	No	Yes	Yes	Yes	Yes	Yes	Yes	No	No	No	No	No	No	No	No	No	No	Yes
381	18	Male	Single	High School	Unemployed	No	Prevention	No	No	No	No	No	No	No	No	No	No	No	No	No	No	No	No	No	No	No
382	22	Female	Single	Bachelors Degree	Unemployed	Don't know	Risk Stratification	Yes	No	No	Yes	No	No	No	No	No	No	No	No	No	No	No	No	No	No	No
383	21	Male	Single	Bachelors Degree	Unemployed	Don't know	Prevention	Yes	No	No	No	Yes	Yes	No	No	No	No	No	No	No	Yes	No	No	Yes	No	No
384	21	Female	Single	Diploma	Unemployed	No	Diagnosis	Yes	Yes	Yes	Yes	No	No	Yes	No	No	Yes	No	Yes	Yes	Yes	No	No	No	No	No
385	21	Male	Single	Bachelors Degree	Unemployed	Don't know	Diagnosis	Yes	Yes	Yes	No	Yes	No	Yes	No	Yes	Yes	Yes	No	No	Yes	Yes	No	Yes	No	Yes
386	18	Female	Single	Bachelors Degree	Unemployed	No	Prevention	Yes	No	No	No	No	No	No	No	No	No	No	No	No	No	No	No	No	No	No
387	19	Female	Single	High School	Unemployed	Don't know	Diagnosis	Yes	No	No	Yes	No	No	No	No	Yes	No	No	No	No	No	No	No	Yes	No	Yes
388	23	Female	Single	Postgraduate Degree	Unemployed	No	Risk Stratification	Yes	No	No	Yes	No	No	No	No	No	No	No	No	No	No	No	No	No	No	No
389	20	Female	Single	High School	Unemployed	No	Risk Stratification	Yes	No	No	No	No	No	No	No	No	No	No	No	No	No	No	No	No	No	No
390	20	Female	Single	Bachelors Degree	Unemployed	Yes	Prevention	Yes	Yes	Yes	Yes	Yes	Yes	Yes	No	Yes	Yes	Yes	Yes	Yes	Yes	Yes	Yes	Yes	Yes	Yes
391	20	Female	Single	Bachelors Degree	Unemployed	No	Prevention	No	No	No	No	No	No	Yes	No	No	No	No	No	No	No	No	No	No	No	No
392	22	Male	Single	Bachelors Degree	Unemployed	Don't know	Risk Stratification	Yes	Yes	No	No	No	No	No	No	No	No	No	No	No	No	No	No	No	No	No
393	18	Male	Single	Bachelors Degree	Unemployed	Yes	Prevention	No	No	No	No	No	No	No	No	No	No	No	No	No	No	No	No	No	No	No
394	19	Male	Single	High School	Unemployed	Yes	Diagnosis	No	No	No	No	No	No	No	No	No	No	No	No	No	No	No	No	No	No	No
395	19	Male	Single	Bachelors Degree	Unemployed	No	Diagnosis	Yes	No	No	No	No	No	No	No	No	No	No	No	No	No	No	No	No	No	No
396	18	Male	Single	Diploma	Unemployed	Yes	Diagnosis	Yes	Yes	Yes	Yes	Yes	Yes	No	Yes	Yes	Yes	Yes	Yes	Yes	No	No	Yes	No	No	Yes
397	22	Male	Single	Bachelors Degree	Unemployed	No	Diagnosis	No	No	No	No	No	No	No	No	No	No	No	No	No	No	No	No	No	No	No
398	45	Female	Married	Bachelors Degree	Employed	Yes	Prevention	Yes	No	No	No	No	No	No	No	No	No	No	No	No	No	No	No	No	No	Yes
399	40	Male	Married	Bachelors Degree	Employed	Yes	Prevention	Yes	No	No	No	No	No	No	No	No	No	No	No	No	No	No	No	No	No	No
400	31	Male	Single	Diploma	Employed	Yes	Diagnosis	Yes	Yes	Yes	Yes	No	No	Yes	Yes	Yes	Yes	Yes	Yes	Yes	Yes	Yes	Yes	Yes	Yes	Yes
401	24	Male	Single	Bachelors Degree	Employed	No	Prevention	No	No	No	No	No	No	Yes	No	Yes	No	No	No	No	No	No	No	No	No	No
402	18	Male	Single	High School	Unemployed	No	Risk Stratification	No	No	No	No	No	No	No	No	No	No	No	No	No	No	No	No	No	No	No
403	19	Female	Single	Bachelors Degree	Unemployed	No	Prevention	No	No	No	No	No	No	No	No	No	No	No	No	No	No	No	No	Yes	No	No
404	19	Female	Single	Bachelors Degree	Unemployed	No	Prevention	Yes	No	Yes	Yes	No	No	No	No	No	No	No	No	No	No	No	No	No	No	No
405	18	Male	Single	High School	Unemployed	No	Prevention	Yes	No	No	No	No	No	Yes	No	No	No	No	No	No	No	Yes	No	No	No	No
406	52	Female	Married	Bachelors Degree	Unemployed	No	Risk Stratification	Yes	No	No	No	No	No	No	No	No	No	No	No	No	No	No	No	No	No	No
407	23	Female	Single	Bachelors Degree	Unemployed	No	Prevention	Yes	No	No	No	No	No	No	No	No	No	No	No	No	No	No	No	No	No	No
408	43	Female	Married	Bachelors Degree	Unemployed	No	Diagnosis	No	No	No	No	No	No	No	No	No	No	No	No	No	No	No	No	No	No	Yes
409	19	Female	Single	High School	Unemployed	Yes	Diagnosis	Yes	No	No	No	No	No	No	No	No	No	No	No	No	No	No	No	No	No	No
410	34	Female	Married	Postgraduate Degree	Unemployed	Yes	Diagnosis	Yes	No	No	No	No	No	No	No	No	No	No	No	No	No	No	No	No	No	No
411	19	Female	Single	High School	Unemployed	No	Cure	Yes	Yes	Yes	Yes	Yes	Yes	Yes	Yes	Yes	Yes	No	Yes	Yes	No	No	No	No	No	No
412	18	Male	Single	Diploma	Unemployed	Yes	Risk Stratification	Yes	Yes	Yes	Yes	Yes	Yes	Yes	Yes	No	No	No	No	No	No	No	No	No	No	No
413	34	Female	Married	Bachelors Degree	Employed	No	Risk Stratification	Yes	No	No	No	No	No	No	No	No	No	No	No	No	No	No	No	No	No	No
414	20	Male	Single	High School	Unemployed	No	Risk Stratification	No	No	No	No	No	No	No	No	No	No	No	No	No	No	No	No	No	No	No
415	27	Male	Single	Bachelors Degree	Employed	Yes	Risk Stratification	Yes	No	No	No	No	No	No	No	No	No	No	No	No	No	No	No	No	No	Yes
416	21	Male	Single	High School	Unemployed	Don't know	Diagnosis	Yes	No	No	Yes	No	No	No	No	No	No	No	No	No	No	No	No	No	No	No
417	19	Female	Single	High School	Unemployed	No	Prevention	No	No	No	No	No	No	No	No	No	No	No	No	No	No	No	No	No	No	No
418	19	Female	Single	High School	Unemployed	Yes	Prevention	Yes	No	No	Yes	No	No	No	No	No	No	No	No	No	No	No	No	No	No	Yes
419	21	Male	Single	Bachelors Degree	Unemployed	No	Prevention	No	No	No	No	No	No	No	No	No	No	No	No	No	No	No	No	No	No	No
420	20	Male	Single	Bachelors Degree	Unemployed	No	Prevention	No	No	No	No	No	No	No	No	No	No	No	No	No	No	No	No	No	No	No
421	21	Male	Single	Diploma	Unemployed	No	Prevention	No	No	No	No	No	No	No	No	No	No	No	No	No	No	Yes	No	No	No	Yes
422	23	Male	Single	High School	Unemployed	No	Prevention	Yes	No	No	No	No	No	No	No	No	No	No	No	No	No	No	No	No	No	No
423	21	Male	Single	Secondary School	Unemployed	No	Prevention	No	No	No	No	No	No	No	No	No	No	No	No	No	No	No	No	No	No	Yes
424	20	Male	Single	Bachelors Degree	Unemployed	No	Prevention	No	No	No	No	No	No	No	No	No	No	No	No	No	No	No	No	No	No	Yes
425	23	Male	Single	Secondary School	Employed	No	Prevention	Yes	No	No	No	No	No	No	No	No	No	No	No	No	No	No	No	No	No	No
426	21	Male	Married	Bachelors Degree	Unemployed	No	Prevention	Yes	No	No	No	No	No	No	No	No	No	No	No	No	No	No	No	No	No	No
427	20	Male	Single	Diploma	Unemployed	No	Prevention	No	No	No	No	No	No	No	No	No	No	No	No	No	No	No	No	No	No	No
428	19	Male	Single	Diploma	Unemployed	No	Prevention	Yes	No	No	No	No	No	No	No	No	No	No	No	No	No	No	No	No	No	Yes
429	21	Male	Single	Bachelors Degree	Employed	No	Prevention	No	No	No	No	No	No	No	No	No	No	No	No	No	No	No	No	No	No	Yes
430	19	Male	Single	Diploma	Unemployed	No	Prevention	No	No	No	No	No	No	No	No	No	No	No	No	No	No	No	No	No	No	Yes
431	22	Male	Single	Bachelors Degree	Unemployed	No	Prevention	Yes	No	No	No	No	No	No	No	No	No	No	No	No	No	No	No	No	No	No
432	19	Male	Single	Bachelors Degree	Unemployed	No	Diagnosis	No	No	No	No	No	No	No	No	No	No	No	No	No	No	No	No	No	No	No
433	20	Male	Single	High School	Unemployed	No	Prevention	Yes	No	No	No	No	No	No	No	No	No	No	No	No	No	No	No	No	No	Yes
434	19	Male	Single	Bachelors Degree	Unemployed	No	Prevention	No	No	No	No	No	No	No	No	No	No	No	No	No	No	No	No	No	No	No
435	18	Male	Single	High School	Unemployed	No	Prevention	No	No	No	No	No	No	No	No	No	No	No	No	No	No	No	No	No	No	No
436	18	Female	Single	Bachelors Degree	Unemployed	Yes	Prevention	Yes	No	No	No	No	No	No	No	No	No	No	No	No	No	No	No	No	No	No
437	19	Male	Single	Bachelors Degree	Unemployed	No	Diagnosis	Yes	No	No	No	No	No	No	No	No	No	No	No	No	No	No	No	No	No	No
438	20	Male	Single	High School	Unemployed	No	Risk Stratification	Yes	No	No	No	No	No	No	No	No	No	No	No	No	No	No	No	No	No	No
439	22	Female	Single	Bachelors Degree	Unemployed	No	Risk Stratification	Yes	No	No	No	No	No	No	No	No	No	No	No	No	No	No	No	No	No	No
440	22	Male	Single	Bachelors Degree	Unemployed	No	Risk Stratification	Yes	No	No	No	No	No	No	No	No	No	No	No	No	No	No	No	No	No	No
441	23	Female	Single	Bachelors Degree	Unemployed	Yes	Diagnosis	Yes	No	No	No	No	No	No	No	No	No	No	No	No	No	No	No	No	No	No
442	24	Male	Single	Bachelors Degree	Unemployed	No	Diagnosis	Yes	No	No	No	No	No	No	No	No	No	No	No	No	No	No	No	No	No	No
443	25	Female	Single	Bachelors Degree	Unemployed	No	Diagnosis	Yes	No	No	No	No	No	No	No	No	No	No	No	No	No	No	No	No	No	No
444	24	Male	Single	Bachelors Degree	Unemployed	Yes	Diagnosis	Yes	No	No	No	No	No	No	No	No	No	No	No	No	No	No	No	No	No	No
445	22	Female	Single	Bachelors Degree	Unemployed	No	Diagnosis	Yes	No	No	No	No	No	No	No	No	No	No	No	No	No	No	No	No	No	No
446	24	Male	Single	Bachelors Degree	Unemployed	No	Diagnosis	Yes	No	No	No	No	No	No	No	No	No	No	No	No	No	No	No	No	No	No
447	23	Female	Single	Postgraduate Degree	Unemployed	No	Prevention	No	No	No	No	No	No	No	No	No	No	No	No	No	No	No	No	No	No	Yes
448	25	Male	Single	Postgraduate Degree	Unemployed	No	Prevention	No	No	No	No	No	No	No	No	No	No	No	No	No	No	No	No	No	No	Yes
449	26	Male	Single	Postgraduate Degree	Unemployed	No	Prevention	No	No	No	No	No	No	No	No	No	No	No	No	No	No	No	No	No	No	Yes
450	34	Male	Married	Bachelors Degree	Employed	Yes	Diagnosis	No	No	No	No	No	No	No	No	No	No	No	No	No	No	No	No	No	No	No
451	31	Male	Married	High School	Employed	Don't know	Prevention	No	No	No	No	No	No	No	No	No	No	No	No	No	No	No	No	No	No	No
452	23	Male	Single	High School	Unemployed	Don't know	Prevention	No	No	No	No	No	No	No	No	No	No	No	No	No	No	No	No	No	No	Yes
453	19	Male	Single	Bachelors Degree	Unemployed	Don't know	Prevention	No	No	No	No	No	No	No	No	No	No	No	No	No	No	No	No	No	No	Yes
454	25	Male	Single	High School	Employed	No	Diagnosis	No	No	No	No	No	No	No	No	No	No	No	No	No	No	No	No	No	No	Yes
455	18	Female	Single	Bachelors Degree	Unemployed	Yes	Prevention	Yes	No	No	Yes	No	No	Yes	Yes	No	No	No	No	No	No	No	No	No	No	No
456	19	Female	Single	High School	Unemployed	No	Diagnosis	No	No	No	Yes	No	No	Yes	No	No	No	No	No	No	No	No	No	No	No	No
457	20	Female	Single	Bachelors Degree	Unemployed	No	Prevention	Yes	No	No	No	No	No	Yes	No	Yes	No	No	No	No	No	No	No	No	No	Yes
458	20	Female	Single	Bachelors Degree	Unemployed	No	Risk Stratification	Yes	No	No	No	No	No	No	No	No	No	No	No	No	No	No	No	No	No	No
459	18	Female	Single	High School	Unemployed	Don't know	Risk Stratification	Yes	No	No	No	No	No	No	No	No	No	No	No	No	No	No	No	No	No	No
460	22	Male	Single	Bachelors Degree	Unemployed	No	Prevention	Yes	No	No	No	No	No	No	No	No	No	No	No	No	No	No	No	No	No	No
461	45	Male	Married	Postgraduate Degree	Employed	No	Risk Stratification	No	No	No	No	No	No	No	No	No	No	No	No	No	No	No	No	No	No	Yes
462	22	Male	Single	Bachelors Degree	Employed	No	Prevention	No	No	No	No	No	No	No	No	No	No	No	No	No	Yes	No	No	No	No	No
463	19	Female	Single	High School	Unemployed	Yes	Risk Stratification	Yes	Yes	Yes	Yes	Yes	Yes	Yes	Yes	Yes	Yes	Yes	Yes	Yes	Yes	Yes	Yes	Yes	Yes	Yes
464	18	Female	Single	High School	Unemployed	Yes	Risk Stratification	Yes	Yes	Yes	Yes	No	No	No	No	No	No	No	No	No	No	No	No	No	No	No
465	36	Female	Married	Bachelors Degree	Unemployed	Yes	Diagnosis	Yes	No	No	No	No	No	No	No	No	No	No	No	No	No	No	No	No	No	No
466	18	Female	Single	Bachelors Degree	Unemployed	Don't know	Prevention	No	No	Yes	No	No	No	Yes	No	No	Yes	No	Yes	No	Yes	No	Yes	No	Yes	No
467	22	Male	Single	Bachelors Degree	Unemployed	Yes	Prevention	Yes	No	No	No	No	No	No	No	No	No	No	No	No	No	No	No	No	No	No
468	19	Female	Single	Bachelors Degree	Unemployed	No	Risk Stratification	Yes	No	No	No	No	No	No	No	No	No	No	No	No	No	No	No	No	No	No
469	18	Female	Single	Bachelors Degree	Unemployed	Don't know	Diagnosis	Yes	No	Yes	Yes	No	No	No	No	No	No	No	No	No	No	No	No	No	No	No
470	18	Female	Single	Bachelors Degree	Unemployed	No	Diagnosis	Yes	No	No	No	No	No	No	Yes	No	No	No	No	No	No	No	No	No	No	Yes
471	18	Female	Single	High School	Unemployed	No	Risk Stratification	Yes	No	No	No	No	No	No	No	No	No	No	No	No	No	No	No	No	No	No
472	18	Female	Single	Bachelors Degree	Unemployed	Yes	Prevention	Yes	Yes	No	No	No	No	No	No	Yes	Yes	Yes	Yes	Yes	Yes	Yes	Yes	Yes	Yes	Yes
473	23	Female	Single	Bachelors Degree	Employed	No	Risk Stratification	Yes	No	No	No	No	No	No	No	No	No	No	No	No	No	No	No	No	No	No
474	26	Female	Single	Bachelors Degree	Unemployed	No	Prevention	No	No	No	No	No	No	No	No	No	No	No	No	No	No	No	No	No	No	No
475	19	Male	Single	High School	Unemployed	Yes	Diagnosis	No	No	No	No	No	No	No	No	No	No	No	No	No	No	No	No	No	No	No
476	19	Female	Single	Bachelors Degree	Unemployed	Yes	Diagnosis	Yes	Yes	Yes	Yes	Yes	Yes	Yes	Yes	Yes	Yes	Yes	Yes	Yes	Yes	Yes	Yes	Yes	Yes	Yes
477	21	Female	Single	High School	Unemployed	Don't know	Risk Stratification	Yes	No	No	No	No	Yes	Yes	No	No	No	No	No	No	No	No	No	No	No	Yes
478	19	Male	Single	Secondary School	Unemployed	Yes	Risk Stratification	Yes	No	No	No	No	No	No	No	No	No	No	No	No	No	No	No	No	No	No
479	22	Female	Single	Bachelors Degree	Unemployed	No	Prevention	No	No	Yes	Yes	No	No	Yes	No	No	No	No	No	No	Yes	No	No	No	No	No
480	21	Male	Single	Bachelors Degree	Unemployed	Yes	Risk Stratification	Yes	Yes	Yes	Yes	Yes	Yes	Yes	Yes	Yes	Yes	Yes	Yes	Yes	Yes	Yes	Yes	Yes	Yes	Yes
481	38	Male	Married	Diploma	Employed	Yes	Prevention	Yes	No	No	No	No	No	No	No	No	No	No	No	No	No	No	No	No	No	Yes
482	18	Male	Single	Bachelors Degree	Unemployed	Don't know	Risk Stratification	Yes	No	No	No	No	Yes	Yes	No	No	No	No	No	No	No	No	No	No	No	No
483	45	Male	Married	Bachelors Degree	Employed	Yes	Risk Stratification	Yes	No	No	No	No	No	No	No	No	No	No	No	No	No	No	No	No	No	No
484	21	Female	Single	Postgraduate Degree	Unemployed	Yes	Prevention	Yes	No	No	No	No	No	No	No	No	No	No	No	No	No	No	No	No	No	No
485	20	Male	Single	High School	Unemployed	No	Diagnosis	Yes	Yes	Yes	No	Yes	No	No	No	No	No	No	No	No	No	No	No	No	No	No
486	18	Male	Married	High School	Unemployed	No	Cure	Yes	No	No	No	No	Yes	No	No	No	No	No	No	Yes	No	No	No	No	No	No
487	20	Male	Single	Bachelors Degree	Unemployed	Yes	Diagnosis	Yes	Yes	Yes	Yes	No	Yes	No	No	Yes	No	No	No	No	No	No	No	No	No	No
488	18	Female	Single	High School	Unemployed	Don't know	Risk Stratification	Yes	No	No	Yes	Yes	Yes	Yes	Yes	No	No	No	No	No	No	No	No	No	No	No
489	19	Male	Single	High School	Unemployed	Don't know	Risk Stratification	No	No	No	No	No	No	No	No	No	No	No	No	No	Yes	No	No	No	No	No
490	18	Female	Single	High School	Unemployed	No	Diagnosis	Yes	No	No	No	No	No	No	No	No	No	No	No	No	No	No	No	No	No	No
491	21	Female	Single	High School	Unemployed	Yes	Prevention	Yes	No	No	No	No	No	No	No	No	No	No	No	No	No	No	No	No	No	No
492	22	Male	Single	Diploma	Unemployed	Yes	Diagnosis	Yes	No	Yes	Yes	No	No	No	No	No	No	No	No	No	No	No	No	No	No	No
493	20	Male	Single	High School	Unemployed	Yes	Risk Stratification	Yes	Yes	Yes	Yes	Yes	Yes	No	Yes	No	No	No	No	No	No	No	No	No	No	No
494	21	Female	Single	High School	Unemployed	No	Prevention	Yes	No	No	No	No	No	No	No	No	No	No	No	No	No	No	No	No	No	No
495	26	Female	Single	Bachelors Degree	Unemployed	Yes	Risk Stratification	Yes	No	No	Yes	Yes	Yes	No	No	No	No	No	No	No	No	No	No	Yes	No	Yes
496	18	Female	Single	Bachelors Degree	Unemployed	Yes	Risk Stratification	Yes	No	No	Yes	No	No	No	No	No	No	No	No	No	No	No	No	No	No	No
497	19	Male	Single	High School	Unemployed	Yes	Prevention	No	Yes	No	No	No	No	No	Yes	No	No	Yes	No	No	No	No	No	No	No	No
498	20	Female	Single	Bachelors Degree	Unemployed	No	Diagnosis	No	No	No	No	No	No	No	No	No	No	No	No	No	No	No	No	No	No	No
499	19	Male	Single	Diploma	Unemployed	Don't know	Prevention	Yes	No	No	No	Yes	Yes	No	No	No	No	No	No	No	No	No	No	No	No	No
500	38	Female	Married	High School	Unemployed	Don't know	Cure	Yes	Yes	No	No	No	Yes	Yes	No	Yes	No	Yes	Yes	Yes	No	No	Yes	Yes	No	No
501	18	Female	Single	High School	Unemployed	Yes	Risk Stratification	No	No	Yes	Yes	No	No	No	No	No	No	No	No	No	No	No	No	No	No	No
502	45	Female	Married	Bachelors Degree	Unemployed	No	Prevention	Yes	No	No	No	No	No	No	No	No	No	No	No	No	No	No	No	No	No	No
503	19	Female	Single	Bachelors Degree	Unemployed	No	Diagnosis	Yes	No	No	No	No	No	Yes	No	Yes	Yes	No	Yes	Yes	No	No	No	Yes	Yes	Yes
504	21	Male	Single	High School	Unemployed	No	Risk Stratification	No	No	No	No	No	No	No	No	No	No	No	No	No	No	No	No	No	No	No
505	20	Male	Single	Secondary School	Unemployed	No	Risk Stratification	Yes	No	No	No	No	No	No	No	No	No	No	No	No	No	No	No	No	No	No
506	19	Male	Single	Bachelors Degree	Unemployed	No	Prevention	Yes	No	No	No	No	No	No	No	No	No	No	No	No	No	No	No	No	No	No
507	42	Male	Married	Postgraduate Degree	Employed	Yes	Risk Stratification	Yes	No	No	No	No	No	Yes	No	No	No	No	No	No	No	No	No	No	No	No
508	26	Female	Single	Postgraduate Degree	Unemployed	Don't know	Prevention	Yes	No	No	No	No	No	No	No	No	No	No	No	No	No	No	No	No	No	No
509	21	Female	Single	High School	Employed	No	Prevention	Yes	No	No	No	No	No	No	No	No	No	No	No	No	No	No	No	No	No	No
510	18	Male	Single	High School	Unemployed	No	Risk Stratification	No	No	No	No	No	No	No	No	No	No	No	No	No	No	No	No	No	No	No
511	23	Female	Single	Bachelors Degree	Unemployed	Don't know	Prevention	Yes	No	No	No	No	No	No	No	No	No	No	No	No	No	No	No	No	No	No
512	21	Female	Single	High School	Unemployed	Don't know	Diagnosis	Yes	Yes	No	No	No	No	No	No	No	No	No	No	No	No	No	No	No	No	No
513	22	Male	Single	High School	Unemployed	Don't know	Diagnosis	Yes	No	No	No	No	No	No	No	No	No	No	No	No	No	No	No	No	No	No
514	21	Female	Single	High School	Unemployed	Yes	Risk Stratification	Yes	No	No	No	No	No	No	No	No	No	No	No	No	No	No	No	No	No	No
515	21	Male	Single	Bachelors Degree	Employed	Yes	Prevention	Yes	No	No	No	No	No	No	No	No	No	No	No	No	No	No	No	No	No	No
516	50	Male	Married	Bachelors Degree	Employed	Don't know	Prevention	Yes	No	No	No	No	No	No	No	No	No	No	No	No	No	No	No	No	No	No
517	37	Female	Married	Bachelors Degree	Employed	No	Prevention	Yes	No	No	No	No	No	No	No	No	No	No	No	No	No	No	No	No	No	No
518	22	Male	Single	Bachelors Degree	Unemployed	Yes	Prevention	Yes	Yes	No	Yes	No	Yes	No	No	No	No	No	No	Yes	Yes	No	No	Yes	No	No
519	38	Male	Married	Bachelors Degree	Employed	Yes	Diagnosis	Yes	Yes	Yes	Yes	Yes	Yes	Yes	Yes	Yes	No	No	No	No	No	No	No	No	No	No
520	19	Female	Single	Bachelors Degree	Unemployed	No	Diagnosis	Yes	No	No	No	Yes	No	No	No	No	No	No	No	No	No	No	No	No	No	Yes
521	39	Female	Married	Bachelors Degree	Unemployed	Don't know	Prevention	Yes	No	No	No	Yes	Yes	No	Yes	Yes	No	No	No	No	No	No	Yes	Yes	No	Yes
522	19	Female	Single	Bachelors Degree	Unemployed	Don't know	Risk Stratification	Yes	No	No	Yes	No	No	No	No	No	No	No	No	No	No	No	No	No	No	No
523	18	Female	Single	Bachelors Degree	Unemployed	No	Diagnosis	Yes	No	Yes	Yes	No	No	No	No	No	No	No	No	No	No	No	No	No	No	No
524	22	Female	Single	Bachelors Degree	Unemployed	Yes	Risk Stratification	Yes	No	No	No	No	No	No	No	No	No	No	No	No	No	No	No	No	No	No
525	23	Female	Single	High School	Unemployed	No	Risk Stratification	Yes	No	No	No	No	No	No	No	No	No	No	No	No	No	No	No	No	No	No
526	20	Male	Single	High School	Unemployed	No	Risk Stratification	No	No	No	No	Yes	Yes	Yes	No	No	No	No	No	Yes	No	No	No	No	No	No
527	24	Female	Single	Postgraduate Degree	Unemployed	No	Risk Stratification	No	No	Yes	Yes	No	No	No	No	No	No	No	No	No	No	No	No	No	No	No
528	22	Female	Single	Diploma	Unemployed	No	Diagnosis	Yes	No	No	No	No	No	No	No	No	No	No	No	No	No	No	No	No	No	No
529	40	Male	Divorced	Bachelors Degree	Unemployed	Yes	Risk Stratification	Yes	Yes	No	No	No	No	No	No	No	No	No	No	No	No	No	No	No	No	No
530	24	Male	Single	Bachelors Degree	Unemployed	No	Prevention	Yes	No	No	No	No	No	No	No	No	No	No	No	No	No	No	No	No	No	No
531	40	Male	Single	Postgraduate Degree	Employed	Don't know	Risk Stratification	No	No	Yes	Yes	No	No	Yes	No	No	No	Yes	No	No	No	No	No	No	No	No
532	19	Female	Single	Bachelors Degree	Unemployed	No	Diagnosis	Yes	No	No	No	No	No	No	No	No	No	No	No	No	No	No	No	No	No	No
533	21	Male	Single	High School	Unemployed	No	Risk Stratification	No	No	No	No	No	No	No	No	No	No	No	No	No	No	No	No	No	No	Yes
534	21	Male	Single	Bachelors Degree	Unemployed	No	Prevention	Yes	No	No	No	No	No	No	No	No	No	No	No	No	No	No	No	No	No	No
535	24	Male	Single	Bachelors Degree	Unemployed	No	Prevention	No	No	No	No	No	No	No	No	No	No	No	No	No	No	No	No	No	No	No
536	21	Female	Single	Bachelors Degree	Unemployed	Yes	Risk Stratification	Yes	No	No	No	No	No	Yes	No	Yes	No	No	No	No	No	No	No	No	No	No
537	21	Male	Single	High School	Unemployed	No	Risk Stratification	Yes	No	No	No	No	No	No	No	No	No	No	No	No	No	No	No	No	No	No
538	21	Female	Single	High School	Unemployed	No	Risk Stratification	No	No	No	No	No	No	No	No	No	No	No	No	No	No	No	No	No	No	No
539	23	Female	Single	Bachelors Degree	Unemployed	No	Diagnosis	Yes	No	No	No	No	No	No	No	No	No	No	No	No	No	No	No	No	No	No
540	21	Female	Single	Bachelors Degree	Unemployed	Yes	Diagnosis	Yes	Yes	Yes	Yes	Yes	Yes	Yes	Yes	No	No	No	No	No	No	No	No	No	No	No
541	19	Female	Single	Bachelors Degree	Unemployed	No	Diagnosis	Yes	No	No	Yes	No	No	Yes	No	No	No	No	No	No	No	No	No	No	No	No
542	20	Female	Single	Diploma	Unemployed	No	Prevention	Yes	No	No	No	No	No	No	No	No	No	No	No	No	No	No	No	No	No	No
543	31	Female	Divorced	Bachelors Degree	Employed	No	Prevention	No	No	No	No	Yes	No	No	No	No	No	No	No	No	No	No	No	No	No	No
544	22	Female	Single	Diploma	Unemployed	No	Prevention	Yes	No	No	No	No	No	No	No	No	No	No	No	No	No	No	No	No	No	No
545	21	Female	Single	High School	Unemployed	No	Risk Stratification	Yes	No	No	No	No	No	No	No	No	No	No	No	No	No	No	No	No	No	No
546	47	Female	Married	Postgraduate Degree	Employed	No	Diagnosis	Yes	Yes	No	No	No	Yes	No	No	No	No	Yes	No	No	No	No	No	No	No	No
547	21	Male	Single	Bachelors Degree	Unemployed	No	Prevention	Yes	No	No	No	No	No	No	No	No	No	No	No	No	No	No	No	No	No	Yes
548	19	Male	Single	Bachelors Degree	Unemployed	No	Prevention	Yes	No	No	No	No	No	No	No	No	No	No	No	No	No	No	No	No	No	No
549	24	Male	Single	Bachelors Degree	Employed	Yes	Risk Stratification	No	No	No	No	No	No	No	No	No	No	No	No	No	No	No	No	No	No	No
550	21	Female	Single	Bachelors Degree	Unemployed	No	Risk Stratification	No	No	No	No	No	No	No	No	No	No	No	No	No	No	No	No	No	No	No
551	19	Female	Single	Bachelors Degree	Employed	Yes	Diagnosis	Yes	No	Yes	Yes	No	No	No	No	No	No	No	No	No	No	No	No	No	No	No
552	18	Female	Single	High School	Unemployed	Yes	Diagnosis	Yes	Yes	Yes	Yes	Yes	Yes	No	No	No	No	No	No	No	No	Yes	No	No	No	No
553	32	Female	Single	Doctorate	Employed	Don't know	Prevention	Yes	No	Yes	No	No	No	No	No	Yes	No	No	No	No	No	Yes	No	No	No	No
554	23	Female	Single	Bachelors Degree	Unemployed	No	Diagnosis	Yes	No	No	No	No	No	No	No	No	No	No	No	No	No	No	No	No	No	No
555	21	Female	Single	Bachelors Degree	Unemployed	Don't know	Prevention	Yes	No	No	No	No	No	No	No	No	No	No	No	No	No	No	No	No	No	No
556	20	Female	Single	High School	Unemployed	No	Prevention	No	No	No	No	No	No	No	No	No	No	No	No	No	No	No	No	No	No	No
557	41	Male	Single	Bachelors Degree	Employed	Yes	Risk Stratification	Yes	No	No	No	No	No	No	No	No	No	No	No	No	No	No	No	No	No	No
558	22	Female	Single	Bachelors Degree	Unemployed	No	Prevention	No	No	No	Yes	No	No	No	No	Yes	No	No	No	No	Yes	No	No	No	No	No
559	24	Female	Single	Bachelors Degree	Unemployed	Yes	Prevention	Yes	No	No	No	No	No	No	No	No	No	No	No	No	No	No	No	No	No	No
560	18	Female	Single	High School	Unemployed	Don't know	Risk Stratification	Yes	No	No	No	No	No	No	No	No	No	No	No	No	No	No	No	No	No	No
561	23	Female	Single	Bachelors Degree	Unemployed	No	Prevention	Yes	No	No	No	No	No	No	No	No	No	No	No	No	No	No	No	No	No	No
562	21	Female	Single	Bachelors Degree	Unemployed	No	Risk Stratification	Yes	No	No	No	No	No	No	No	No	No	No	No	No	No	No	No	No	No	No
563	20	Female	Single	Bachelors Degree	Unemployed	Don't know	Risk Stratification	Yes	No	Yes	No	No	No	No	No	No	No	No	No	No	No	No	No	No	No	No
564	41	Female	Divorced	Bachelors Degree	Employed	No	Prevention	Yes	Yes	No	No	No	No	No	No	Yes	No	No	No	No	No	No	No	No	Yes	No
565	33	Female	Married	Bachelors Degree	Unemployed	Yes	Prevention	Yes	No	No	No	No	No	No	No	No	No	No	No	No	No	No	No	No	No	No
566	20	Male	Single	High School	Unemployed	No	Risk Stratification	No	No	No	No	No	No	No	No	No	No	No	No	No	No	No	No	No	No	No
567	20	Male	Single	Bachelors Degree	Unemployed	No	Risk Stratification	Yes	Yes	No	No	No	No	No	No	No	No	No	No	No	No	No	No	No	No	No
568	20	Female	Single	High School	Unemployed	No	Risk Stratification	Yes	No	No	No	No	No	No	No	No	No	No	No	No	No	No	No	No	No	No
569	20	Female	Single	Bachelors Degree	Unemployed	No	Risk Stratification	No	No	No	No	No	No	No	No	No	No	No	No	No	No	No	No	No	No	No
570	23	Male	Single	High School	Employed	Yes	Diagnosis	Yes	Yes	Yes	Yes	Yes	Yes	Yes	Yes	Yes	Yes	No	Yes	No	Yes	No	Yes	No	Yes	No
571	24	Female	Single	Bachelors Degree	Unemployed	Yes	Prevention	Yes	No	No	No	No	No	No	No	No	No	No	No	No	No	No	No	No	No	No
572	29	Male	Married	Bachelors Degree	Employed	No	Prevention	Yes	No	No	No	No	No	No	No	No	No	No	No	No	No	No	No	No	No	No
573	18	Female	Single	Bachelors Degree	Unemployed	No	Risk Stratification	Yes	No	No	No	No	No	No	No	No	No	No	No	No	No	No	No	No	No	No
574	38	Female	Married	Bachelors Degree	Employed	Yes	Risk Stratification	Yes	No	No	No	No	No	No	No	No	No	No	No	No	No	No	No	No	No	No
575	18	Female	Single	Diploma	Unemployed	Yes	Diagnosis	Yes	No	No	No	No	No	No	No	No	No	No	No	No	No	No	No	No	No	No
576	56	Male	Married	Postgraduate Degree	Employed	Yes	Diagnosis	Yes	No	No	No	No	No	No	No	No	No	No	No	No	No	No	No	No	No	No
577	19	Male	Single	Bachelors Degree	Unemployed	No	Prevention	Yes	No	Yes	No	No	No	No	No	No	Yes	No	No	No	Yes	Yes	No	No	No	No
578	46	Male	Married	Bachelors Degree	Employed	No	Diagnosis	Yes	No	No	No	No	No	No	No	No	No	No	No	No	No	No	No	No	No	No
579	28	Male	Single	Bachelors Degree	Employed	Yes	Cure	Yes	Yes	Yes	Yes	No	No	No	Yes	No	No	No	No	No	No	No	No	No	No	No
580	19	Male	Single	High School	Unemployed	No	Prevention	Yes	No	No	No	No	No	No	No	No	No	No	No	No	No	No	No	No	No	No
581	18	Female	Single	Bachelors Degree	Unemployed	Yes	Risk Stratification	Yes	No	No	No	No	No	No	No	No	No	No	No	No	No	No	No	No	No	No
582	19	Male	Single	Bachelors Degree	Unemployed	Yes	Prevention	Yes	No	No	No	No	No	No	No	No	No	No	No	No	No	No	No	No	No	No
583	20	Female	Single	High School	Unemployed	Don't know	Prevention	Yes	No	No	No	No	No	No	No	No	No	No	No	No	No	No	No	No	No	No
584	18	Female	Single	High School	Unemployed	No	Prevention	Yes	No	No	No	No	No	No	No	No	No	No	No	No	No	No	No	No	No	No
585	20	Female	Single	High School	Unemployed	No	Risk Stratification	Yes	No	No	No	No	No	No	No	No	No	No	No	No	No	No	No	No	No	No
586	20	Female	Single	Bachelors Degree	Unemployed	Yes	Risk Stratification	Yes	No	No	No	No	No	No	No	No	No	No	No	No	No	No	No	No	No	No
587	18	Female	Single	Bachelors Degree	Unemployed	No	Prevention	Yes	No	No	No	No	No	No	No	No	No	No	No	No	No	No	No	No	No	No
588	21	Female	Single	High School	Unemployed	No	Prevention	Yes	No	No	No	No	No	No	No	No	No	No	No	No	No	No	No	No	No	No
589	20	Female	Single	Bachelors Degree	Unemployed	Yes	Prevention	Yes	No	No	No	No	No	No	No	No	No	No	No	No	No	No	No	No	No	No
590	19	Female	Single	High School	Unemployed	No	Prevention	Yes	No	No	No	No	No	No	No	No	No	No	No	No	No	No	No	No	No	No
591	19	Male	Single	Bachelors Degree	Unemployed	No	Prevention	Yes	No	No	No	No	No	No	No	No	No	No	No	No	No	No	No	No	No	No
592	19	Male	Single	Bachelors Degree	Unemployed	No	Prevention	Yes	No	No	No	No	No	No	No	No	No	No	No	No	No	No	No	No	No	No
593	18	Female	Single	Diploma	Unemployed	No	Prevention	Yes	No	No	No	No	No	No	No	No	No	No	No	No	No	No	No	No	No	No
594	20	Male	Single	Bachelors Degree	Unemployed	No	Prevention	Yes	No	No	No	No	No	No	No	No	No	No	No	No	No	No	No	No	No	No
595	22	Male	Single	Diploma	Employed	No	Diagnosis	Yes	No	No	No	No	No	No	No	No	No	No	No	No	No	No	No	No	No	No
596	18	Male	Single	Bachelors Degree	Employed	No	Prevention	Yes	No	No	No	No	No	No	No	No	No	No	No	No	No	No	No	No	No	No
597	20	Male	Single	High School	Employed	No	Prevention	Yes	No	No	No	No	No	No	No	No	No	No	No	No	No	No	No	No	No	No
598	18	Male	Single	High School	Unemployed	No	Prevention	Yes	No	No	No	No	No	No	No	No	No	No	No	No	No	No	No	No	No	No
599	19	Male	Single	Bachelors Degree	Unemployed	Yes	Prevention	Yes	No	No	No	No	No	No	No	No	No	No	No	No	No	No	No	No	No	No
600	18	Male	Single	Bachelors Degree	Unemployed	No	Prevention	Yes	No	No	No	No	No	No	No	No	No	No	No	No	No	No	No	No	No	No
601	37	Male	Married	Bachelors Degree	Employed	Yes	Prevention	Yes	No	No	No	No	No	No	No	No	No	No	No	No	No	No	No	No	No	No
602	18	Male	Single	Primary School	Unemployed	No	Prevention	Yes	No	No	No	No	No	No	No	No	No	No	No	No	No	No	No	No	No	No
603	18	Male	Single	Diploma	Unemployed	No	Diagnosis	Yes	No	No	No	No	No	No	No	No	No	No	No	No	No	No	No	No	No	No
604	18	Male	Single	Bachelors Degree	Unemployed	No	Prevention	Yes	No	No	No	No	No	No	No	No	No	No	No	No	No	No	No	No	No	No
605	19	Male	Single	High School	Unemployed	No	Prevention	Yes	No	No	No	No	No	No	No	No	No	No	No	No	No	No	No	No	No	No
606	22	Male	Single	High School	Unemployed	No	Prevention	Yes	No	No	No	No	No	No	No	No	No	No	No	No	No	No	No	No	No	No
607	21	Male	Single	High School	Unemployed	No	Prevention	Yes	No	No	No	No	No	No	No	No	No	No	No	No	No	No	No	No	No	No
608	20	Male	Single	Bachelors Degree	Unemployed	No	Prevention	Yes	No	No	No	No	No	No	No	No	No	No	No	No	No	No	No	No	No	No
609	23	Female	Single	Bachelors Degree	Unemployed	No	Diagnosis	Yes	No	No	No	No	No	No	No	No	No	No	No	No	No	No	No	No	No	No
610	25	Male	Single	Bachelors Degree	Employed	Yes	Diagnosis	Yes	No	No	No	No	No	No	No	No	No	No	No	No	No	No	No	No	No	No
611	18	Male	Single	Bachelors Degree	Unemployed	No	Prevention	Yes	No	No	No	No	No	No	No	No	No	No	No	No	No	No	No	No	No	No
612	18	Male	Single	Secondary School	Unemployed	No	Prevention	Yes	No	No	No	No	No	No	No	No	No	No	No	No	No	No	No	No	No	No
613	20	Male	Single	Diploma	Unemployed	No	Prevention	Yes	No	No	No	No	No	No	No	No	No	No	No	No	No	No	No	No	No	No
614	19	Male	Single	Bachelors Degree	Unemployed	No	Prevention	Yes	No	No	No	No	No	No	No	No	No	No	No	No	No	No	No	No	No	No
615	18	Male	Single	High School	Unemployed	Yes	Cure	Yes	No	No	No	No	No	No	No	No	No	No	No	No	No	No	No	No	Yes	No
616	20	Male	Single	Bachelors Degree	Employed	No	Diagnosis	Yes	No	No	No	No	No	No	No	No	No	No	No	No	No	No	No	No	No	No
617	20	Female	Single	Bachelors Degree	Unemployed	No	Diagnosis	Yes	No	No	No	No	No	No	No	No	No	No	No	No	No	No	No	No	No	No
618	20	Male	Single	Bachelors Degree	Unemployed	No	Diagnosis	Yes	No	No	No	No	No	No	No	No	No	No	No	No	No	No	No	No	No	No
619	21	Male	Single	High School	Unemployed	No	Diagnosis	Yes	No	No	No	No	No	No	No	No	No	No	No	No	No	No	No	No	No	No
620	21	Female	Single	Bachelors Degree	Unemployed	No	Diagnosis	Yes	No	No	No	No	No	No	No	No	No	No	No	No	No	No	No	No	No	No
621	18	Female	Single	High School	Unemployed	No	Prevention	No	No	Yes	No	No	No	No	No	No	No	No	No	No	No	No	No	No	No	No
622	25	Female	Single	Bachelors Degree	Employed	Yes	Diagnosis	Yes	No	No	No	No	No	No	No	No	No	No	No	No	No	No	No	No	No	No
623	18	Female	Single	Secondary School	Unemployed	No	Diagnosis	Yes	No	No	No	No	No	No	No	No	No	No	No	No	No	No	No	No	No	No
624	21	Female	Single	High School	Unemployed	No	Diagnosis	Yes	No	No	No	No	No	No	No	No	No	No	No	No	No	No	No	No	No	No
625	32	Female	Single	Bachelors Degree	Employed	Yes	Cure	Yes	No	No	No	Yes	No	No	No	Yes	No	No	No	No	No	Yes	No	Yes	No	Yes
626	19	Female	Single	High School	Unemployed	No	Diagnosis	Yes	No	No	No	No	No	No	No	No	No	No	No	No	No	No	No	No	No	No
627	26	Female	Single	Bachelors Degree	Unemployed	No	Diagnosis	Yes	No	No	No	No	No	No	No	No	No	No	No	No	No	No	No	No	No	No
628	22	Female	Single	Bachelors Degree	Unemployed	No	Risk Stratification	Yes	Yes	No	No	No	No	No	No	No	No	No	No	No	No	No	No	No	No	Yes
629	21	Male	Married	Bachelors Degree	Unemployed	Don't know	Risk Stratification	Yes	No	Yes	Yes	No	No	Yes	No	Yes	No	No	No	No	Yes	No	No	No	No	Yes
630	21	Female	Single	High School	Unemployed	No	Risk Stratification	Yes	No	No	No	No	No	No	No	No	No	No	No	No	No	No	No	No	No	No
